# Supplementary material for: Depressive symptom patterns in older adults: evidence from two national ageing cohorts
Source: Front Psychiatry. 2026 Jul 10;17:1893371. doi: 10.3389/fpsyt.2026.1893371 (PMC13397582; doi:10.3389/fpsyt.2026.1893371)
Supplement: Supplementary file 1 [file DataSheet1.zip]

Archive with 38 entries (36 files):
- supplementary_figures/
- __MACOSX/._supplementary_figures
- supplementary_figures/supplementary_figure4.png
- __MACOSX/supplementary_figures/._supplementary_figure4.png
- supplementary_figures/supplementary_figure1.png
- __MACOSX/supplementary_figures/._supplementary_figure1.png
- supplementary_figures/supplementary_figure2.png
- __MACOSX/supplementary_figures/._supplementary_figure2.png
- supplementary_figures/supplementary_figure3.png
- __MACOSX/supplementary_figures/._supplementary_figure3.png
- supplementary_figures/supplementary_figure5_cesd8_item_lca_k4.png
- __MACOSX/supplementary_figures/._supplementary_figure5_cesd8_item_lca_k4.png
- supplementary_tables/
- __MACOSX/._supplementary_tables
- supplementary_tables/supplementary_table11_included_vs_excluded_baseline_characteristics.xlsx
- __MACOSX/supplementary_tables/._supplementary_table11_included_vs_excluded_baseline_characteristics.xlsx
- supplementary_tables/supplementary_table1.xlsx
- __MACOSX/supplementary_tables/._supplementary_table1.xlsx
- supplementary_tables/supplementary_table10_outcome_specific_analytic_samples.xlsx
- __MACOSX/supplementary_tables/._supplementary_table10_outcome_specific_analytic_samples.xlsx
- supplementary_tables/supplementary_table6.xlsx
- __MACOSX/supplementary_tables/._supplementary_table6.xlsx
- supplementary_tables/supplementary_table12_adjusted_absolute_risks_and_risk_differences.xlsx
- __MACOSX/supplementary_tables/._supplementary_table12_adjusted_absolute_risks_and_risk_differences.xlsx
- supplementary_tables/supplementary_table4.xlsx
- __MACOSX/supplementary_tables/._supplementary_table4.xlsx
- supplementary_tables/supplementary_table5.xlsx
- __MACOSX/supplementary_tables/._supplementary_table5.xlsx
- supplementary_tables/supplementary_table7_within_domain_item_correlations.tsv
- __MACOSX/supplementary_tables/._supplementary_table7_within_domain_item_correlations.tsv
- supplementary_tables/supplementary_table9_predictive_performance_metrics.xlsx
- __MACOSX/supplementary_tables/._supplementary_table9_predictive_performance_metrics.xlsx
- supplementary_tables/supplementary_table2.xlsx
- __MACOSX/supplementary_tables/._supplementary_table2.xlsx
- supplementary_tables/supplementary_table3.xlsx
- __MACOSX/supplementary_tables/._supplementary_table3.xlsx
- supplementary_tables/supplementary_table8_cesd8_item_lca_fit_indices.tsv
- __MACOSX/supplementary_tables/._supplementary_table8_cesd8_item_lca_fit_indices.tsv
