# Supplementary material for: Depressive symptom patterns in older adults: evidence from two national ageing cohorts
Source: Front Psychiatry. 2026 Jul 10;17:1893371. doi: 10.3389/fpsyt.2026.1893371 (PMC13397582; doi:10.3389/fpsyt.2026.1893371)
Supplement: Supplementary file 1 [file DataSheet1.zip › supplementary_tables/supplementary_table11_included_vs_excluded_baseline_characteristics.xlsx]

## Sheet: baseline_comparison
Cohort	Outcome	Analysis group	N	Age, mean (SD)	Female, n (%)	Married, n (%)	Baseline CES-D total, mean (SD)	Baseline ADL count, mean (SD)	Baseline IADL count, mean (SD)	Chronic disease count, mean (SD)	Current smoking, n (%)	Any drinking, n (%)	Symptom-pattern distribution
HRS	Future elevated CES-D status	Included	36366	59.83 (10.24)	20924 (57.5%)	23742 (65.3%)	1.53 (2.02)	0.23 (0.77)	0.27 (0.69)	0.43 (0.77)	7484 (20.6%)	21726 (59.7%)	Minimal: 24022 (66.1%); Somatic-Motivational: 3881 (10.7%); Affective-Social: 4418 (12.1%); Global Distress: 4045 (11.1%)
HRS	Future elevated CES-D status	Excluded	32	56.96 (8.92)	16 (50.0%)	6 (75.0%)	2.16 (1.90)	0.31 (0.93)	0.34 (0.83)	0.84 (1.02)	8 (25.8%)	17 (53.1%)	Minimal: 15 (46.9%); Somatic-Motivational: 5 (15.6%); Affective-Social: 7 (21.9%); Global Distress: 5 (15.6%)
HRS	ADL worsening	Included	36882	60.12 (10.46)	21166 (57.4%)	24084 (65.3%)	1.54 (2.03)	0.23 (0.78)	0.28 (0.71)	0.43 (0.76)	7545 (20.5%)	21845 (59.2%)	Minimal: 24321 (65.9%); Somatic-Motivational: 3924 (10.6%); Affective-Social: 4517 (12.2%); Global Distress: 4120 (11.2%)
HRS	ADL worsening	Excluded	31	57.63 (8.22)	15 (48.4%)	5 (71.4%)	2.23 (1.89)	0.32 (0.94)	0.35 (0.84)	0.87 (1.02)	8 (26.7%)	17 (54.8%)	Minimal: 14 (45.2%); Somatic-Motivational: 5 (16.1%); Affective-Social: 7 (22.6%); Global Distress: 5 (16.1%)
HRS	IADL worsening	Included	36876	60.12 (10.46)	21164 (57.4%)	24081 (65.3%)	1.54 (2.03)	0.23 (0.78)	0.28 (0.71)	0.43 (0.76)	7544 (20.5%)	21841 (59.2%)	Minimal: 24317 (65.9%); Somatic-Motivational: 3923 (10.6%); Affective-Social: 4517 (12.2%); Global Distress: 4119 (11.2%)
HRS	IADL worsening	Excluded	31	57.63 (8.22)	15 (48.4%)	5 (71.4%)	2.23 (1.89)	0.32 (0.94)	0.35 (0.84)	0.87 (1.02)	8 (26.7%)	17 (54.8%)	Minimal: 14 (45.2%); Somatic-Motivational: 5 (16.1%); Affective-Social: 7 (22.6%); Global Distress: 5 (16.1%)
HRS	All-cause mortality	Included	40080	60.36 (10.68)	22802 (56.9%)	25885 (64.6%)	1.57 (2.05)	0.25 (0.81)	0.30 (0.73)	0.44 (0.77)	8259 (20.7%)	23615 (58.9%)	Minimal: 26172 (65.3%); Somatic-Motivational: 4323 (10.8%); Affective-Social: 4948 (12.3%); Global Distress: 4637 (11.6%)
HRS	All-cause mortality	Excluded	39	58.40 (8.73)	19 (48.7%)	9 (64.3%)	2.05 (2.08)	0.28 (0.86)	0.36 (0.78)	0.82 (0.94)	10 (26.3%)	19 (48.7%)	Minimal: 21 (53.8%); Somatic-Motivational: 5 (12.8%); Affective-Social: 7 (17.9%); Global Distress: 6 (15.4%)
ELSA	Future elevated CES-D status	Included	13436	60.95 (10.06)	7290 (54.3%)	9313 (69.3%)	1.53 (1.99)	0.31 (0.88)	0.04 (0.25)	0.85 (0.94)	2435 (18.1%)	11426 (89.9%)	Minimal: 9185 (68.4%); Somatic-Motivational: 2104 (15.7%); Affective-Social: 806 (6.0%); Global Distress: 1341 (10.0%)
ELSA	Future elevated CES-D status	Excluded	1292	61.61 (10.05)	869 (67.3%)	889 (68.9%)	1.44 (1.87)	0.31 (0.86)	0.04 (0.24)	0.90 (0.95)	203 (15.7%)	1101 (88.9%)	Minimal: 906 (70.1%); Somatic-Motivational: 194 (15.0%); Affective-Social: 76 (5.9%); Global Distress: 116 (9.0%)
ELSA	ADL worsening	Included	13686	61.03 (10.17)	7426 (54.3%)	9486 (69.3%)	1.53 (2.00)	0.32 (0.89)	0.05 (0.26)	0.86 (0.94)	2467 (18.0%)	11611 (89.9%)	Minimal: 9345 (68.3%); Somatic-Motivational: 2141 (15.6%); Affective-Social: 823 (6.0%); Global Distress: 1377 (10.1%)
ELSA	ADL worsening	Excluded	1323	61.66 (10.09)	883 (66.7%)	916 (69.3%)	1.43 (1.87)	0.32 (0.88)	0.04 (0.25)	0.90 (0.95)	207 (15.7%)	1121 (88.6%)	Minimal: 931 (70.4%); Somatic-Motivational: 195 (14.7%); Affective-Social: 77 (5.8%); Global Distress: 120 (9.1%)
ELSA	IADL worsening	Included	13686	61.03 (10.17)	7426 (54.3%)	9486 (69.3%)	1.53 (2.00)	0.32 (0.89)	0.05 (0.26)	0.86 (0.94)	2467 (18.0%)	11611 (89.9%)	Minimal: 9345 (68.3%); Somatic-Motivational: 2141 (15.6%); Affective-Social: 823 (6.0%); Global Distress: 1377 (10.1%)
ELSA	IADL worsening	Excluded	1323	61.66 (10.09)	883 (66.7%)	916 (69.3%)	1.43 (1.87)	0.32 (0.88)	0.04 (0.25)	0.90 (0.95)	207 (15.7%)	1121 (88.6%)	Minimal: 931 (70.4%); Somatic-Motivational: 195 (14.7%); Affective-Social: 77 (5.8%); Global Distress: 120 (9.1%)
ELSA	All-cause mortality	Included	16294	61.41 (10.56)	8782 (53.9%)	11231 (68.9%)	1.58 (2.03)	0.35 (0.93)	0.05 (0.28)	0.89 (0.97)	3046 (18.7%)	13594 (89.1%)	Minimal: 10961 (67.3%); Somatic-Motivational: 2603 (16.0%); Affective-Social: 997 (6.1%); Global Distress: 1733 (10.6%)
ELSA	All-cause mortality	Excluded	1589	61.76 (10.35)	1037 (65.3%)	1101 (69.4%)	1.48 (1.90)	0.32 (0.88)	0.04 (0.25)	0.91 (0.96)	258 (16.3%)	1334 (88.5%)	Minimal: 1095 (68.9%); Somatic-Motivational: 252 (15.9%); Affective-Social: 94 (5.9%); Global Distress: 148 (9.3%)

## Sheet: notes
Notes
Included participants were those retained in the primary adjusted model (Model 2) for each outcome; excluded participants had outcome information for the relevant analysis but were excluded from the primary adjusted model because of incomplete model covariates.
Continuous variables are shown as mean (SD); binary variables are shown as n (%).
Symptom-pattern distributions are shown as n (%) within the included or excluded group.
Education is not summarised in this table because education missingness was a main complete-case exclusion criterion, especially in ELSA.
