# Supplementary material for: Depressive symptom patterns in older adults: evidence from two national ageing cohorts
Source: Front Psychiatry. 2026 Jul 10;17:1893371. doi: 10.3389/fpsyt.2026.1893371 (PMC13397582; doi:10.3389/fpsyt.2026.1893371)
Supplement: Supplementary file 1 [file DataSheet1.zip › supplementary_tables/supplementary_table1.xlsx]

## Sheet: all_lca_fit_1to6
cohort	indicator_set	sample	k	n	n_items	logLik	npar	AIC	BIC	aBIC	entropy	mean_APP	min_class_pct	best_start	iter
HRS	without_pain	full	1	43091	5	-118234	5	236478	236521	236505		1	100	1	3
HRS	without_pain	full	2	43091	5	-101508	11	203038	203134	203099	0.84	0.943	23.26	66	14
HRS	without_pain	full	3	43091	5	-100992	17	202019	202166	202112	0.589	0.815	15.386	12	54
HRS	without_pain	full	4	43091	5	-100712	23	201470	201670	201597	0.661	0.736	10.868	65	126
HRS	without_pain	full	5	43091	5	-100705	29	201468	201720	201628	0.64	0.68	4.839	68	293
HRS	without_pain	full	6	43091	5	-100705	35	201479	201783	201671	0.539	0.537	2.151	79	166
HRS	with_pain	full	1	40269	6	-135106	6	270223	270275	270256		1	100	1	3
HRS	with_pain	full	2	40269	6	-118003	13	236032	236144	236103	0.828	0.944	23.062	56	15
HRS	with_pain	full	3	40269	6	-116911	20	233862	234034	233970	0.662	0.824	16.236	31	76
HRS	with_pain	full	4	40269	6	-116326	27	232707	232939	232853	0.676	0.764	10.472	6	84
HRS	with_pain	full	5	40269	6	-116308	34	232684	232977	232869	0.645	0.682	6.412	67	442
HRS	with_pain	full	6	40269	6	-116300	41	232681	233034	232904	0.568	0.626	0	24	434
ELSA	without_pain	full	1	19037	5	-50624	5	101258	101297	101281		1	100	1	3
ELSA	without_pain	full	2	19037	5	-43979.6	11	87981.3	88067.7	88032.7	0.799	0.94	22.971	54	15
ELSA	without_pain	full	3	19037	5	-43647.6	17	87329.1	87462.6	87408.6	0.623	0.829	12.985	34	113
ELSA	without_pain	full	4	19037	5	-43572.8	23	87191.5	87372.2	87299.1	0.645	0.745	6.062	69	97
ELSA	without_pain	full	5	19037	5	-43569.8	29	87197.5	87425.3	87333.1	0.691	0.745	0.704	35	500
ELSA	without_pain	full	6	19037	5	-43567.4	35	87204.7	87479.6	87368.4	0.549	0.613	3.204	14	412
ELSA	with_pain	full	1	19034	6	-63238.4	6	126489	126536	126517		1	100	1	3
ELSA	with_pain	full	2	19034	6	-55923	13	111872	111974	111933	0.786	0.92	27.703	13	11
ELSA	with_pain	full	3	19034	6	-55404.2	20	110848	111005	110942	0.622	0.823	14.401	34	113
ELSA	with_pain	full	4	19034	6	-55229.6	27	110513	110725	110639	0.634	0.751	7.849	57	85
ELSA	with_pain	full	5	19034	6	-55194.4	34	110457	110724	110616	0.612	0.698	6.031	11	184
ELSA	with_pain	full	6	19034	6	-55185.6	41	110453	110775	110645	0.603	0.642	3.704	44	228

## Sheet: best_by_bic
cohort	indicator_set	sample	k	n	n_items	logLik	npar	AIC	BIC	aBIC	entropy	mean_APP	min_class_pct	best_start	iter
HRS	without_pain	full	4	43091	5	-100712	23	201470	201670	201597	0.661	0.736	10.868	65	126
HRS	with_pain	full	4	40269	6	-116326	27	232707	232939	232853	0.676	0.764	10.472	6	84
ELSA	without_pain	full	4	19037	5	-43572.8	23	87191.5	87372.2	87299.1	0.645	0.745	6.062	69	97
ELSA	with_pain	full	5	19034	6	-55194.4	34	110457	110724	110616	0.612	0.698	6.031	11	184

## Sheet: best_by_abic
cohort	indicator_set	sample	k	n	n_items	logLik	npar	AIC	BIC	aBIC	entropy	mean_APP	min_class_pct	best_start	iter
HRS	without_pain	full	4	43091	5	-100712	23	201470	201670	201597	0.661	0.736	10.868	65	126
HRS	with_pain	full	4	40269	6	-116326	27	232707	232939	232853	0.676	0.764	10.472	6	84
ELSA	without_pain	full	4	19037	5	-43572.8	23	87191.5	87372.2	87299.1	0.645	0.745	6.062	69	97
ELSA	with_pain	full	5	19034	6	-55194.4	34	110457	110724	110616	0.612	0.698	6.031	11	184

## Sheet: hrs_split_half_fit
cohort	indicator_set	sample	k	n	n_items	logLik	npar	AIC	BIC	aBIC	entropy	mean_APP	min_class_pct	best_start	iter
HRS	without_pain	split_A	1	21527	5	-59386.7	5	118783	118823	118807		1	100	1	3
HRS	without_pain	split_A	2	21527	5	-51014.7	11	102051	102139	102104	0.84	0.942	23.626	53	13
HRS	without_pain	split_A	3	21527	5	-50745.9	17	101526	101661	101607	0.575	0.804	15.659	1	169
HRS	without_pain	split_A	4	21527	5	-50602.2	23	101250	101434	101361	0.665	0.742	10.039	55	161
HRS	without_pain	split_A	5	21527	5	-50599.4	29	101257	101488	101396	0.528	0.656	6.313	22	163
HRS	without_pain	split_A	6	21527	5	-50597.8	35	101266	101545	101434	0.499	0.584	1.5	52	391
HRS	without_pain	split_B	1	21564	5	-58839.1	5	117688	117728	117712		1	100	1	3
HRS	without_pain	split_B	2	21564	5	-50482.9	11	100988	101076	101041	0.839	0.944	22.895	42	13
HRS	without_pain	split_B	3	21564	5	-50230.5	17	100495	100631	100577	0.615	0.817	13.912	18	258
HRS	without_pain	split_B	4	21564	5	-50094.7	23	100235	100419	100346	0.642	0.742	10.128	60	120
HRS	without_pain	split_B	5	21564	5	-50089.3	29	100237	100468	100376	0.616	0.678	4.109	42	224
HRS	without_pain	split_B	6	21564	5	-50089	35	100248	100527	100416	0.534	0.582	0.77	45	171
HRS	with_pain	split_A	1	20118	6	-67797	6	135606	135654	135634		1	100	1	3
HRS	with_pain	split_A	2	20118	6	-59229.2	13	118484	118587	118546	0.828	0.944	23.069	7	31
HRS	with_pain	split_A	3	20118	6	-58640.1	20	117320	117478	117415	0.687	0.824	16.025	34	76
HRS	with_pain	split_A	4	20118	6	-58344.9	27	116744	116957	116872	0.686	0.769	9.802	27	70
HRS	with_pain	split_A	5	20118	6	-58334.8	34	116738	117007	116899	0.662	0.69	6.367	52	282
HRS	with_pain	split_A	6	20118	6	-58330.5	41	116743	117067	116937	0.681	0.612	3.102	11	398
HRS	with_pain	split_B	1	20151	6	-67301.3	6	134615	134662	134643		1	100	1	3
HRS	with_pain	split_B	2	20151	6	-58762.8	13	117552	117654	117613	0.828	0.945	22.808	18	24
HRS	with_pain	split_B	3	20151	6	-58252.8	20	116546	116704	116640	0.643	0.817	18.679	24	68
HRS	with_pain	split_B	4	20151	6	-57957.8	27	115970	116183	116097	0.665	0.767	10.461	32	115
HRS	with_pain	split_B	5	20151	6	-57945.1	34	115958	116227	116119	0.61	0.687	4.6	30	176
HRS	with_pain	split_B	6	20151	6	-57933.3	41	115949	116273	116143	0.628	0.644	3.628	31	276
