# Supplementary material for: Depressive symptom patterns in older adults: evidence from two national ageing cohorts
Source: Front Psychiatry. 2026 Jul 10;17:1893371. doi: 10.3389/fpsyt.2026.1893371 (PMC13397582; doi:10.3389/fpsyt.2026.1893371)
Supplement: Supplementary file 1 [file DataSheet1.zip › supplementary_tables/supplementary_table10_outcome_specific_analytic_samples.xlsx]

## Sheet: sample_flow
Cohort	Outcome	Initial participants	Included participants in primary adjusted model	Excluded participants	Excluded participants (%)	Initial observations	Included observations in primary adjusted model	Excluded observations	Excluded observations (%)	Initial events	Included events in primary adjusted model	Main complete-case exclusions
ELSA	Future elevated CES-D status	14728	13436	1292	8.8	65973	60505	5468	8.3	13812	12605	education: 5460 missing; married: 8 missing
HRS	Future elevated CES-D status	36398	36366	32	0.1	217728	217583	145	0.1	48485	48436	married: 110 missing; education: 35 missing
ELSA	ADL worsening	15009	13686	1323	8.8	15009	13686	1323	8.8	4595	4188	education: 1322 missing; married: 1 missing
HRS	ADL worsening	36913	36882	31	0.1	36913	36882	31	0.1	14622	14610	married: 24 missing; education: 7 missing
ELSA	IADL worsening	15009	13686	1323	8.8	15009	13686	1323	8.8	2025	1858	education: 1322 missing; married: 1 missing
HRS	IADL worsening	36907	36876	31	0.1	36907	36876	31	0.1	15689	15678	married: 24 missing; education: 7 missing
ELSA	All-cause mortality	17883	16294	1589	8.9	17883	16294	1589	8.9	2577	2350	education: 1587 missing; married: 2 missing
HRS	All-cause mortality	40119	40080	39	0.1	40119	40080	39	0.1	15312	15300	married: 25 missing; education: 13 missing; age: 1 missing

## Sheet: notes
Notes
Outcome-specific analytic samples were reconstructed from the primary adjusted models (Model 2) in the full older-adult analytic sample.
For repeated future elevated CES-D status, observations are person-wave follow-up observations; for ADL worsening, IADL worsening and mortality, observations correspond to participants.
Excluded counts reflect complete-case exclusions after outcome availability and model covariate availability were considered.
