# Supplementary material for: Depressive symptom patterns in older adults: evidence from two national ageing cohorts
Source: Front Psychiatry. 2026 Jul 10;17:1893371. doi: 10.3389/fpsyt.2026.1893371 (PMC13397582; doi:10.3389/fpsyt.2026.1893371)
Supplement: Supplementary file 1 [file DataSheet1.zip › supplementary_tables/supplementary_table6.xlsx]

## Sheet: somatic_summary
Threshold	Cohort	Outcome	Model	Effect type	Effect	Lower 95% CI	Upper 95% CI	P value	N participants	N events
posterior_ge_0.60	ELSA	future_elevated_cesd8_ge3_repeated	Model2	OR	1.83	1.547	2.165	1.77e-12	11214	9974
posterior_ge_0.60	ELSA	future_elevated_cesd8_ge3_repeated	Model3	OR	1.553	1.306	1.848	6.49e-07	10597	9425
posterior_ge_0.60	HRS	future_elevated_cesd8_ge3_repeated	Model2	OR	1.44	1.315	1.578	4.23e-15	31706	39205
posterior_ge_0.60	HRS	future_elevated_cesd8_ge3_repeated	Model3	OR	1.375	1.255	1.508	1.11e-11	31509	39005
posterior_ge_0.60	ELSA	adl_worsening_any	Model2	OR	1.499	1.223	1.836	9.65e-05	11425	3358
posterior_ge_0.60	ELSA	adl_worsening_any	Model3	OR	1.443	1.167	1.783	7.12e-04	10773	3203
posterior_ge_0.60	HRS	adl_worsening_any	Model2	OR	1.159	1.029	1.305	0.015	32129	12425
posterior_ge_0.60	HRS	adl_worsening_any	Model3	OR	1.126	0.998	1.269	0.053	32042	12377
posterior_ge_0.60	ELSA	iadl_worsening_any	Model2	OR	1.446	1.114	1.878	0.006	11425	1462
posterior_ge_0.60	ELSA	iadl_worsening_any	Model3	OR	1.267	0.965	1.664	0.089	10773	1401
posterior_ge_0.60	HRS	iadl_worsening_any	Model2	OR	1.242	1.103	1.4	3.66e-04	32123	13339
posterior_ge_0.60	HRS	iadl_worsening_any	Model3	OR	1.152	1.021	1.3	0.022	32042	13295
posterior_ge_0.60	ELSA	mortality	Model2	HR	1.511	1.237	1.846	5.21e-05	13568	1834
posterior_ge_0.60	ELSA	mortality	Model3	HR	1.296	1.057	1.589	0.013	12691	1800
posterior_ge_0.60	HRS	mortality	Model2	HR	1.133	1.044	1.23	0.003	34855	13058
posterior_ge_0.60	HRS	mortality	Model3	HR	1.087	1.001	1.181	0.046	34619	13000
posterior_ge_0.70	ELSA	future_elevated_cesd8_ge3_repeated	Model2	OR	1.61	1.34	1.935	3.71e-07	10184	7942
posterior_ge_0.70	ELSA	future_elevated_cesd8_ge3_repeated	Model3	OR	1.319	1.089	1.596	0.005	9640	7505
posterior_ge_0.70	HRS	future_elevated_cesd8_ge3_repeated	Model2	OR	1.351	1.093	1.671	0.005	28934	33841
posterior_ge_0.70	HRS	future_elevated_cesd8_ge3_repeated	Model3	OR	1.323	1.071	1.635	0.009	28754	33655
posterior_ge_0.70	ELSA	adl_worsening_any	Model2	OR	1.346	1.078	1.68	0.009	10375	2906
posterior_ge_0.70	ELSA	adl_worsening_any	Model3	OR	1.292	1.026	1.628	0.03	9797	2780
posterior_ge_0.70	HRS	adl_worsening_any	Model2	OR	0.966	0.727	1.285	0.814	29329	11077
posterior_ge_0.70	HRS	adl_worsening_any	Model3	OR	0.977	0.731	1.306	0.875	29252	11035
posterior_ge_0.70	ELSA	iadl_worsening_any	Model2	OR	1.447	1.085	1.929	0.012	10375	1242
posterior_ge_0.70	ELSA	iadl_worsening_any	Model3	OR	1.224	0.905	1.656	0.189	9797	1193
posterior_ge_0.70	HRS	iadl_worsening_any	Model2	OR	0.94	0.705	1.253	0.674	29323	11898
posterior_ge_0.70	HRS	iadl_worsening_any	Model3	OR	0.903	0.674	1.209	0.493	29252	11861
posterior_ge_0.70	ELSA	mortality	Model2	HR	1.622	1.307	2.013	1.14e-05	12294	1577
posterior_ge_0.70	ELSA	mortality	Model3	HR	1.357	1.089	1.693	0.007	11506	1549
posterior_ge_0.70	HRS	mortality	Model2	HR	1.168	0.953	1.431	0.136	31768	11793
posterior_ge_0.70	HRS	mortality	Model3	HR	1.137	0.927	1.394	0.219	31552	11742

## Sheet: all_class_results
Threshold	Cohort	Outcome	Model	Class	Effect type	Effect	Lower 95% CI	Upper 95% CI	P value	N participants	N observations	N events	Person-years
posterior_ge_0.60	ELSA	future_elevated_cesd8_ge3_repeated	Model2	Somatic-Motivational	OR	1.83	1.547	2.165	1.77e-12	11214	50724	9974
posterior_ge_0.60	ELSA	future_elevated_cesd8_ge3_repeated	Model2	Affective-Social	OR	1.489	1.207	1.838	2.06e-04	11214	50724	9974
posterior_ge_0.60	ELSA	future_elevated_cesd8_ge3_repeated	Model2	Global Distress	OR	1.372	1.007	1.868	0.045	11214	50724	9974
posterior_ge_0.60	ELSA	future_elevated_cesd8_ge3_repeated	Model3	Somatic-Motivational	OR	1.553	1.306	1.848	6.49e-07	10597	48689	9425
posterior_ge_0.60	ELSA	future_elevated_cesd8_ge3_repeated	Model3	Affective-Social	OR	1.548	1.247	1.921	7.43e-05	10597	48689	9425
posterior_ge_0.60	ELSA	future_elevated_cesd8_ge3_repeated	Model3	Global Distress	OR	1.255	0.91	1.731	0.166	10597	48689	9425
posterior_ge_0.60	HRS	future_elevated_cesd8_ge3_repeated	Model2	Somatic-Motivational	OR	1.44	1.315	1.578	4.23e-15	31706	191722	39205
posterior_ge_0.60	HRS	future_elevated_cesd8_ge3_repeated	Model2	Affective-Social	OR	0.945	0.84	1.063	0.346	31706	191722	39205
posterior_ge_0.60	HRS	future_elevated_cesd8_ge3_repeated	Model2	Global Distress	OR	0.809	0.678	0.966	0.019	31706	191722	39205
posterior_ge_0.60	HRS	future_elevated_cesd8_ge3_repeated	Model3	Somatic-Motivational	OR	1.375	1.255	1.508	1.11e-11	31509	190830	39005
posterior_ge_0.60	HRS	future_elevated_cesd8_ge3_repeated	Model3	Affective-Social	OR	1.021	0.907	1.149	0.732	31509	190830	39005
posterior_ge_0.60	HRS	future_elevated_cesd8_ge3_repeated	Model3	Global Distress	OR	0.825	0.69	0.986	0.034	31509	190830	39005
posterior_ge_0.60	ELSA	adl_worsening_any	Model2	Somatic-Motivational	OR	1.499	1.223	1.836	9.65e-05	11425	11425	3358
posterior_ge_0.60	ELSA	adl_worsening_any	Model2	Affective-Social	OR	0.845	0.644	1.107	0.221	11425	11425	3358
posterior_ge_0.60	ELSA	adl_worsening_any	Model2	Global Distress	OR	1.106	0.76	1.609	0.598	11425	11425	3358
posterior_ge_0.60	ELSA	adl_worsening_any	Model3	Somatic-Motivational	OR	1.443	1.167	1.783	7.12e-04	10773	10773	3203
posterior_ge_0.60	ELSA	adl_worsening_any	Model3	Affective-Social	OR	0.862	0.65	1.142	0.301	10773	10773	3203
posterior_ge_0.60	ELSA	adl_worsening_any	Model3	Global Distress	OR	1.167	0.788	1.728	0.44	10773	10773	3203
posterior_ge_0.60	HRS	adl_worsening_any	Model2	Somatic-Motivational	OR	1.159	1.029	1.305	0.015	32129	32129	12425
posterior_ge_0.60	HRS	adl_worsening_any	Model2	Affective-Social	OR	0.661	0.567	0.77	1.12e-07	32129	32129	12425
posterior_ge_0.60	HRS	adl_worsening_any	Model2	Global Distress	OR	0.593	0.475	0.74	3.91e-06	32129	32129	12425
posterior_ge_0.60	HRS	adl_worsening_any	Model3	Somatic-Motivational	OR	1.126	0.998	1.269	0.053	32042	32042	12377
posterior_ge_0.60	HRS	adl_worsening_any	Model3	Affective-Social	OR	0.686	0.588	0.801	1.82e-06	32042	32042	12377
posterior_ge_0.60	HRS	adl_worsening_any	Model3	Global Distress	OR	0.596	0.477	0.746	5.92e-06	32042	32042	12377
posterior_ge_0.60	ELSA	iadl_worsening_any	Model2	Somatic-Motivational	OR	1.446	1.114	1.878	0.006	11425	11425	1462
posterior_ge_0.60	ELSA	iadl_worsening_any	Model2	Affective-Social	OR	1.192	0.845	1.68	0.317	11425	11425	1462
posterior_ge_0.60	ELSA	iadl_worsening_any	Model2	Global Distress	OR	1.266	0.787	2.039	0.331	11425	11425	1462
posterior_ge_0.60	ELSA	iadl_worsening_any	Model3	Somatic-Motivational	OR	1.267	0.965	1.664	0.089	10773	10773	1401
posterior_ge_0.60	ELSA	iadl_worsening_any	Model3	Affective-Social	OR	1.28	0.897	1.826	0.174	10773	10773	1401
posterior_ge_0.60	ELSA	iadl_worsening_any	Model3	Global Distress	OR	1.298	0.791	2.131	0.302	10773	10773	1401
posterior_ge_0.60	HRS	iadl_worsening_any	Model2	Somatic-Motivational	OR	1.242	1.103	1.4	3.66e-04	32123	32123	13339
posterior_ge_0.60	HRS	iadl_worsening_any	Model2	Affective-Social	OR	0.694	0.596	0.809	3.11e-06	32123	32123	13339
posterior_ge_0.60	HRS	iadl_worsening_any	Model2	Global Distress	OR	0.66	0.528	0.825	2.55e-04	32123	32123	13339
posterior_ge_0.60	HRS	iadl_worsening_any	Model3	Somatic-Motivational	OR	1.152	1.021	1.3	0.022	32042	32042	13295
posterior_ge_0.60	HRS	iadl_worsening_any	Model3	Affective-Social	OR	0.736	0.63	0.859	1.06e-04	32042	32042	13295
posterior_ge_0.60	HRS	iadl_worsening_any	Model3	Global Distress	OR	0.662	0.528	0.829	3.32e-04	32042	32042	13295
posterior_ge_0.60	ELSA	mortality	Model2	Somatic-Motivational	HR	1.511	1.237	1.846	5.21e-05	13568	13568	1834	166238
posterior_ge_0.60	ELSA	mortality	Model2	Affective-Social	HR	1.047	0.803	1.365	0.734	13568	13568	1834	166238
posterior_ge_0.60	ELSA	mortality	Model2	Global Distress	HR	1.288	0.896	1.85	0.172	13568	13568	1834	166238
posterior_ge_0.60	ELSA	mortality	Model3	Somatic-Motivational	HR	1.296	1.057	1.589	0.013	12691	12691	1800	158076
posterior_ge_0.60	ELSA	mortality	Model3	Affective-Social	HR	1.11	0.848	1.455	0.447	12691	12691	1800	158076
posterior_ge_0.60	ELSA	mortality	Model3	Global Distress	HR	1.182	0.816	1.714	0.376	12691	12691	1800	158076
posterior_ge_0.60	HRS	mortality	Model2	Somatic-Motivational	HR	1.133	1.044	1.23	0.003	34855	34855	13058	509668
posterior_ge_0.60	HRS	mortality	Model2	Affective-Social	HR	0.82	0.739	0.911	2.00e-04	34855	34855	13058	509668
posterior_ge_0.60	HRS	mortality	Model2	Global Distress	HR	0.891	0.766	1.036	0.134	34855	34855	13058	509668
posterior_ge_0.60	HRS	mortality	Model3	Somatic-Motivational	HR	1.087	1.001	1.181	0.046	34619	34619	13000	506852
posterior_ge_0.60	HRS	mortality	Model3	Affective-Social	HR	0.858	0.773	0.953	0.004	34619	34619	13000	506852
posterior_ge_0.60	HRS	mortality	Model3	Global Distress	HR	0.907	0.779	1.055	0.206	34619	34619	13000	506852
posterior_ge_0.70	ELSA	future_elevated_cesd8_ge3_repeated	Model2	Somatic-Motivational	OR	1.61	1.34	1.935	3.71e-07	10184	46466	7942
posterior_ge_0.70	ELSA	future_elevated_cesd8_ge3_repeated	Model2	Affective-Social	OR	1.307	1.022	1.671	0.033	10184	46466	7942
posterior_ge_0.70	ELSA	future_elevated_cesd8_ge3_repeated	Model2	Global Distress	OR	0.897	0.598	1.347	0.602	10184	46466	7942
posterior_ge_0.70	ELSA	future_elevated_cesd8_ge3_repeated	Model3	Somatic-Motivational	OR	1.319	1.089	1.596	0.005	9640	44673	7505
posterior_ge_0.70	ELSA	future_elevated_cesd8_ge3_repeated	Model3	Affective-Social	OR	1.366	1.061	1.757	0.015	9640	44673	7505
posterior_ge_0.70	ELSA	future_elevated_cesd8_ge3_repeated	Model3	Global Distress	OR	0.87	0.568	1.332	0.521	9640	44673	7505
posterior_ge_0.70	HRS	future_elevated_cesd8_ge3_repeated	Model2	Somatic-Motivational	OR	1.351	1.093	1.671	0.005	28934	177001	33841
posterior_ge_0.70	HRS	future_elevated_cesd8_ge3_repeated	Model2	Affective-Social	OR	0.949	0.831	1.083	0.438	28934	177001	33841
posterior_ge_0.70	HRS	future_elevated_cesd8_ge3_repeated	Model2	Global Distress	OR	0.844	0.699	1.021	0.08	28934	177001	33841
posterior_ge_0.70	HRS	future_elevated_cesd8_ge3_repeated	Model3	Somatic-Motivational	OR	1.323	1.071	1.635	0.009	28754	176172	33655
posterior_ge_0.70	HRS	future_elevated_cesd8_ge3_repeated	Model3	Affective-Social	OR	1.032	0.904	1.178	0.642	28754	176172	33655
posterior_ge_0.70	HRS	future_elevated_cesd8_ge3_repeated	Model3	Global Distress	OR	0.859	0.709	1.039	0.118	28754	176172	33655
posterior_ge_0.70	ELSA	adl_worsening_any	Model2	Somatic-Motivational	OR	1.346	1.078	1.68	0.009	10375	10375	2906
posterior_ge_0.70	ELSA	adl_worsening_any	Model2	Affective-Social	OR	0.71	0.522	0.965	0.029	10375	10375	2906
posterior_ge_0.70	ELSA	adl_worsening_any	Model2	Global Distress	OR	0.576	0.356	0.931	0.024	10375	10375	2906
posterior_ge_0.70	ELSA	adl_worsening_any	Model3	Somatic-Motivational	OR	1.292	1.026	1.628	0.03	9797	9797	2780
posterior_ge_0.70	ELSA	adl_worsening_any	Model3	Affective-Social	OR	0.751	0.546	1.034	0.079	9797	9797	2780
posterior_ge_0.70	ELSA	adl_worsening_any	Model3	Global Distress	OR	0.625	0.379	1.033	0.067	9797	9797	2780
posterior_ge_0.70	HRS	adl_worsening_any	Model2	Somatic-Motivational	OR	0.966	0.727	1.285	0.814	29329	29329	11077
posterior_ge_0.70	HRS	adl_worsening_any	Model2	Affective-Social	OR	0.628	0.527	0.749	1.96e-07	29329	29329	11077
posterior_ge_0.70	HRS	adl_worsening_any	Model2	Global Distress	OR	0.563	0.446	0.712	1.47e-06	29329	29329	11077
posterior_ge_0.70	HRS	adl_worsening_any	Model3	Somatic-Motivational	OR	0.977	0.731	1.306	0.875	29252	29252	11035
posterior_ge_0.70	HRS	adl_worsening_any	Model3	Affective-Social	OR	0.663	0.556	0.791	4.96e-06	29252	29252	11035
posterior_ge_0.70	HRS	adl_worsening_any	Model3	Global Distress	OR	0.574	0.453	0.726	3.66e-06	29252	29252	11035
posterior_ge_0.70	ELSA	iadl_worsening_any	Model2	Somatic-Motivational	OR	1.447	1.085	1.929	0.012	10375	10375	1242
posterior_ge_0.70	ELSA	iadl_worsening_any	Model2	Affective-Social	OR	1.206	0.813	1.79	0.352	10375	10375	1242
posterior_ge_0.70	ELSA	iadl_worsening_any	Model2	Global Distress	OR	1.42	0.763	2.643	0.268	10375	10375	1242
posterior_ge_0.70	ELSA	iadl_worsening_any	Model3	Somatic-Motivational	OR	1.224	0.905	1.656	0.189	9797	9797	1193
posterior_ge_0.70	ELSA	iadl_worsening_any	Model3	Affective-Social	OR	1.345	0.894	2.023	0.155	9797	9797	1193
posterior_ge_0.70	ELSA	iadl_worsening_any	Model3	Global Distress	OR	1.566	0.819	2.991	0.175	9797	9797	1193
posterior_ge_0.70	HRS	iadl_worsening_any	Model2	Somatic-Motivational	OR	0.94	0.705	1.253	0.674	29323	29323	11898
posterior_ge_0.70	HRS	iadl_worsening_any	Model2	Affective-Social	OR	0.711	0.597	0.847	1.33e-04	29323	29323	11898
posterior_ge_0.70	HRS	iadl_worsening_any	Model2	Global Distress	OR	0.628	0.496	0.794	1.03e-04	29323	29323	11898
posterior_ge_0.70	HRS	iadl_worsening_any	Model3	Somatic-Motivational	OR	0.903	0.674	1.209	0.493	29252	29252	11861
posterior_ge_0.70	HRS	iadl_worsening_any	Model3	Affective-Social	OR	0.758	0.635	0.905	0.002	29252	29252	11861
posterior_ge_0.70	HRS	iadl_worsening_any	Model3	Global Distress	OR	0.624	0.492	0.792	1.01e-04	29252	29252	11861
posterior_ge_0.70	ELSA	mortality	Model2	Somatic-Motivational	HR	1.622	1.307	2.013	1.14e-05	12294	12294	1577	151394
posterior_ge_0.70	ELSA	mortality	Model2	Affective-Social	HR	1.075	0.795	1.453	0.638	12294	12294	1577	151394
posterior_ge_0.70	ELSA	mortality	Model2	Global Distress	HR	1.525	0.946	2.459	0.084	12294	12294	1577	151394
posterior_ge_0.70	ELSA	mortality	Model3	Somatic-Motivational	HR	1.357	1.089	1.693	0.007	11506	11506	1549	144006
posterior_ge_0.70	ELSA	mortality	Model3	Affective-Social	HR	1.12	0.824	1.522	0.47	11506	11506	1549	144006
posterior_ge_0.70	ELSA	mortality	Model3	Global Distress	HR	1.296	0.796	2.11	0.297	11506	11506	1549	144006
posterior_ge_0.70	HRS	mortality	Model2	Somatic-Motivational	HR	1.168	0.953	1.431	0.136	31768	31768	11793	470096
posterior_ge_0.70	HRS	mortality	Model2	Affective-Social	HR	0.773	0.686	0.871	2.39e-05	31768	31768	11793	470096
posterior_ge_0.70	HRS	mortality	Model2	Global Distress	HR	0.857	0.731	1.005	0.057	31768	31768	11793	470096
posterior_ge_0.70	HRS	mortality	Model3	Somatic-Motivational	HR	1.137	0.927	1.394	0.219	31552	31552	11742	467474
posterior_ge_0.70	HRS	mortality	Model3	Affective-Social	HR	0.803	0.712	0.905	3.33e-04	31552	31552	11742	467474
posterior_ge_0.70	HRS	mortality	Model3	Global Distress	HR	0.866	0.738	1.016	0.078	31552	31552	11742	467474

## Sheet: sample_counts
Threshold	Cohort	Participants retained	Minimal Symptoms retained	Somatic-Motivational retained	Affective-Social retained	Global Distress retained
posterior_ge_0.60	ELSA	15863	11344	2044	680	1795
posterior_ge_0.60	HRS	37427	28007	3048	1715	4657
posterior_ge_0.70	ELSA	14398	11344	1048	517	1489
posterior_ge_0.70	HRS	34098	28007	352	1082	4657

## Sheet: notes
Item	Description
Purpose	Posterior-confidence sensitivity analysis after restricting participants by maximum posterior class-assignment probability.
Thresholds	posterior_ge_0.60 and posterior_ge_0.70 indicate maximum posterior class-assignment probability >=0.60 or >=0.70.
Class labels	Class 1 = Minimal Symptoms; Class 2 = Somatic-Motivational; Class 3 = Affective-Social; Class 4 = Global Distress.
somatic_summary	Primary concise summary for the Somatic-Motivational pattern, the main longitudinal risk pattern discussed in the manuscript.
all_class_results	Full threshold-restricted model results for all active symptom-pattern classes versus Minimal Symptoms.
sample_counts	Number of participants retained overall and within each latent class under each threshold, added in response to the reviewer request.
