# Supplementary material for: Depressive symptom patterns in older adults: evidence from two national ageing cohorts
Source: Front Psychiatry. 2026 Jul 10;17:1893371. doi: 10.3389/fpsyt.2026.1893371 (PMC13397582; doi:10.3389/fpsyt.2026.1893371)
Supplement: Supplementary file 1 [file DataSheet1.zip › supplementary_tables/supplementary_table12_adjusted_absolute_risks_and_risk_differences.xlsx]

## Sheet: Supplementary Table 12
Supplementary Table 12. Adjusted absolute risks and risk differences by baseline symptom pattern
Values are adjusted absolute risks and risk differences estimated from the score-plus-profile model. Class 1 (Minimal Symptoms) was used as the reference group for risk differences.
Cohort	Outcome	Symptom pattern	Adjusted absolute risk, % (95% CI)	Risk difference vs Class 1, percentage points (95% CI)
ELSA	Future elevated depressive symptoms	Class 1: Minimal Symptoms	19.62 (19.48 to 19.75)	Reference
ELSA	Future elevated depressive symptoms	Class 2: Somatic-Motivational	24.21 (24.06 to 24.35)	4.59 (4.40 to 4.79)
ELSA	Future elevated depressive symptoms	Class 3: Affective-Social	22.70 (22.55 to 22.84)	3.08 (2.89 to 3.27)
ELSA	Future elevated depressive symptoms	Class 4: Global Distress	19.34 (19.20 to 19.47)	-0.28 (-0.47 to -0.09)
ELSA	ADL worsening	Class 1: Minimal Symptoms	29.81 (29.56 to 30.05)	Reference
ELSA	ADL worsening	Class 2: Somatic-Motivational	34.29 (34.04 to 34.55)	4.49 (4.13 to 4.84)
ELSA	ADL worsening	Class 3: Affective-Social	29.21 (28.97 to 29.45)	-0.60 (-0.94 to -0.26)
ELSA	ADL worsening	Class 4: Global Distress	30.36 (30.12 to 30.61)	0.56 (0.21 to 0.90)
ELSA	IADL worsening	Class 1: Minimal Symptoms	13.02 (12.84 to 13.21)	Reference
ELSA	IADL worsening	Class 2: Somatic-Motivational	15.10 (14.90 to 15.31)	2.08 (1.80 to 2.36)
ELSA	IADL worsening	Class 3: Affective-Social	14.60 (14.39 to 14.80)	1.57 (1.30 to 1.85)
ELSA	IADL worsening	Class 4: Global Distress	13.22 (13.03 to 13.41)	0.20 (-0.07 to 0.46)
ELSA	Mortality	Class 1: Minimal Symptoms	11.38 (11.13 to 11.63)	Reference
ELSA	Mortality	Class 2: Somatic-Motivational	14.19 (13.89 to 14.48)	2.80 (2.42 to 3.19)
ELSA	Mortality	Class 3: Affective-Social	11.20 (10.96 to 11.45)	-0.18 (-0.53 to 0.17)
ELSA	Mortality	Class 4: Global Distress	12.42 (12.15 to 12.69)	1.04 (0.67 to 1.41)
HRS	Future elevated depressive symptoms	Class 1: Minimal Symptoms	21.03 (20.96 to 21.10)	Reference
HRS	Future elevated depressive symptoms	Class 2: Somatic-Motivational	27.54 (27.46 to 27.61)	6.51 (6.41 to 6.61)
HRS	Future elevated depressive symptoms	Class 3: Affective-Social	23.61 (23.54 to 23.69)	2.58 (2.48 to 2.68)
HRS	Future elevated depressive symptoms	Class 4: Global Distress	20.80 (20.74 to 20.87)	-0.23 (-0.32 to -0.13)
HRS	ADL worsening	Class 1: Minimal Symptoms	40.37 (40.17 to 40.58)	Reference
HRS	ADL worsening	Class 2: Somatic-Motivational	43.73 (43.52 to 43.94)	3.36 (3.07 to 3.66)
HRS	ADL worsening	Class 3: Affective-Social	36.74 (36.54 to 36.94)	-3.63 (-3.92 to -3.34)
HRS	ADL worsening	Class 4: Global Distress	34.67 (34.47 to 34.86)	-5.71 (-5.99 to -5.42)
HRS	IADL worsening	Class 1: Minimal Symptoms	43.22 (43.01 to 43.44)	Reference
HRS	IADL worsening	Class 2: Somatic-Motivational	46.88 (46.66 to 47.09)	3.65 (3.35 to 3.96)
HRS	IADL worsening	Class 3: Affective-Social	39.95 (39.74 to 40.17)	-3.27 (-3.57 to -2.97)
HRS	IADL worsening	Class 4: Global Distress	37.04 (36.83 to 37.25)	-6.18 (-6.48 to -5.88)
HRS	Mortality	Class 1: Minimal Symptoms	14.71 (14.55 to 14.86)	Reference
HRS	Mortality	Class 2: Somatic-Motivational	15.95 (15.79 to 16.11)	1.24 (1.02 to 1.47)
HRS	Mortality	Class 3: Affective-Social	13.75 (13.60 to 13.89)	-0.96 (-1.17 to -0.75)
HRS	Mortality	Class 4: Global Distress	13.22 (13.08 to 13.36)	-1.49 (-1.70 to -1.28)
