# Supplementary material for: Depressive symptom patterns in older adults: evidence from two national ageing cohorts
Source: Front Psychiatry. 2026 Jul 10;17:1893371. doi: 10.3389/fpsyt.2026.1893371 (PMC13397582; doi:10.3389/fpsyt.2026.1893371)
Supplement: Supplementary file 1 [file DataSheet1.zip › supplementary_tables/supplementary_table4.xlsx]

## Sheet: extended_profiles
cohort	variable	Minimal Symptoms	Somatic-Motivational	Affective-Social	Global Distress
ELSA	age	60.36 (10.04)	62.08 (11.08)	63.18 (11.76)	61.28 (11.14)
ELSA	any_drinking	11093 (91.8%)	2376 (84.8%)	911 (85.1%)	1422 (80.1%)
ELSA	arthritis	2627 (20.4%)	1097 (36.4%)	362 (31.4%)	842 (42.5%)
ELSA	bmi	28.09 (4.98)	28.74 (5.53)	28.28 (5.60)	29.31 (6.96)
ELSA	cancer	653 (5.1%)	190 (6.3%)	65 (5.6%)	133 (6.7%)
ELSA	current_smoking	2012 (15.6%)	639 (21.2%)	223 (19.3%)	601 (30.3%)
ELSA	diabetes	720 (5.6%)	262 (8.7%)	84 (7.3%)	212 (10.7%)
ELSA	exhaustion_positive	161 (5.9%)	481 (82.1%)	43 (19.6%)	407 (100.0%)
ELSA	female	6640 (51.5%)	1838 (61.0%)	731 (63.3%)	1273 (64.2%)
ELSA	frailty_criteria_count	0.35 (0.66)	1.52 (1.03)	0.68 (0.93)	1.92 (0.98)
ELSA	fried_frail	33 (1.7%)	75 (19.2%)	9 (6.1%)	68 (28.3%)
ELSA	heart_disease	1452 (11.3%)	597 (19.8%)	173 (15.0%)	404 (20.4%)
ELSA	hypertension	3690 (28.6%)	1098 (36.4%)	387 (33.5%)	751 (37.9%)
ELSA	loneliness_social_positive	228 (1.8%)	100 (3.3%)	877 (76.0%)	1208 (60.9%)
ELSA	loneliness_social_score	0.02 (0.13)	0.03 (0.18)	0.76 (0.43)	0.61 (0.49)
ELSA	low_physical_activity	1978 (15.4%)	1026 (34.0%)	315 (27.3%)	895 (45.1%)
ELSA	low_physical_activity_positive	402 (14.8%)	185 (31.6%)	51 (23.3%)	173 (42.5%)
ELSA	lung_disease	382 (3.0%)	224 (7.4%)	66 (5.7%)	187 (9.4%)
ELSA	married	9465 (73.5%)	2101 (69.7%)	510 (44.2%)	996 (50.2%)
ELSA	pain_somatic_positive	3712 (28.8%)	1668 (55.3%)	510 (44.2%)	1303 (65.7%)
ELSA	pain_somatic_score	0.29 (0.45)	0.55 (0.50)	0.44 (0.50)	0.66 (0.47)
ELSA	poor_fair_health	1738 (14.8%)	1214 (43.9%)	325 (30.5%)	1042 (58.5%)
ELSA	self_rated_health	2.45 (1.01)	3.28 (1.14)	2.91 (1.06)	3.66 (1.12)
ELSA	sleep_disturbance_positive	2987 (23.2%)	2562 (85.0%)	598 (51.8%)	1628 (82.1%)
ELSA	sleep_disturbance_score	0.23 (0.42)	0.85 (0.36)	0.52 (0.50)	0.82 (0.38)
ELSA	slowness_positive	180 (6.6%)	134 (22.9%)	30 (13.7%)	133 (32.7%)
ELSA	social_isolation_proxy	3420 (26.5%)	913 (30.3%)	643 (55.8%)	987 (49.8%)
ELSA	stroke	241 (1.9%)	142 (4.7%)	50 (4.3%)	114 (5.7%)
ELSA	weakness_positive	213 (11.1%)	89 (22.8%)	25 (17.0%)	70 (29.2%)
ELSA	weight_loss_positive	0 (0.0%)	0 (0.0%)
HRS	age	60.20 (10.35)	60.08 (10.94)	61.90 (11.57)	59.87 (11.06)
HRS	any_drinking	16369 (62.2%)	2282 (52.5%)	2838 (57.0%)	2276 (48.8%)
HRS	arthritis	1551 (9.4%)	540 (22.1%)	375 (13.2%)	697 (26.5%)
HRS	bmi	30.19 (6.31)	30.92 (6.70)	30.37 (6.46)	31.22 (7.13)
HRS	cancer
HRS	current_smoking	4661 (17.8%)	1100 (25.4%)	1086 (21.9%)	1454 (31.3%)
HRS	diabetes	1902 (7.4%)	598 (14.2%)	498 (10.3%)	704 (15.7%)
HRS	exhaustion_positive	1996 (20.7%)	1773 (94.0%)	682 (37.3%)	1967 (94.7%)
HRS	female	14107 (53.6%)	2564 (59.0%)	3152 (63.3%)	3079 (66.0%)
HRS	frailty_criteria_count	0.33 (0.54)	1.15 (0.51)	0.53 (0.63)	1.20 (0.52)
HRS	fried_frail	5 (3.6%)	5 (19.2%)	2 (7.1%)	3 (23.1%)
HRS	heart_disease	927 (6.5%)	299 (11.4%)	206 (7.6%)	356 (12.8%)
HRS	hypertension	4750 (24.3%)	1110 (34.8%)	948 (27.7%)	1242 (37.2%)
HRS	loneliness_social_positive	634 (2.3%)	278 (5.9%)	2170 (40.5%)	4143 (82.1%)
HRS	loneliness_social_score	0.02 (0.15)	0.06 (0.24)	0.41 (0.49)	0.82 (0.38)
HRS	low_physical_activity	1883 (19.0%)	641 (33.2%)	448 (23.9%)	884 (41.7%)
HRS	low_physical_activity_positive	937 (17.3%)	299 (32.3%)	229 (22.5%)	430 (41.8%)
HRS	lung_disease	313 (1.5%)	194 (5.6%)	101 (2.7%)	280 (7.6%)
HRS	married	18603 (70.7%)	2630 (60.6%)	2670 (53.7%)	2095 (45.0%)
HRS	pain_somatic_positive	5715 (21.7%)	2319 (53.3%)	1735 (34.9%)	2926 (62.8%)
HRS	pain_somatic_score	0.22 (0.41)	0.53 (0.50)	0.35 (0.48)	0.63 (0.48)
HRS	poor_fair_health	4520 (17.2%)	2190 (50.4%)	1590 (32.0%)	2980 (63.9%)
HRS	self_rated_health	2.49 (1.05)	3.41 (1.12)	2.95 (1.12)	3.75 (1.09)
HRS	sleep_disturbance_positive	3967 (14.2%)	4367 (93.3%)	1434 (26.8%)	4526 (89.6%)
HRS	sleep_disturbance_score	0.14 (0.35)	0.93 (0.25)	0.27 (0.44)	0.90 (0.30)
HRS	slowness_positive	27 (14.1%)	8 (21.6%)	6 (15.4%)	5 (21.7%)
HRS	social_isolation_proxy	7692 (29.3%)	1713 (39.4%)	2302 (46.3%)	2562 (55.0%)
HRS	stroke
HRS	weakness_positive	206 (7.2%)	90 (15.2%)	54 (9.9%)	101 (16.9%)
HRS	weight_loss_positive
