# Supplementary material for: Depressive symptom patterns in older adults: evidence from two national ageing cohorts
Source: Front Psychiatry. 2026 Jul 10;17:1893371. doi: 10.3389/fpsyt.2026.1893371 (PMC13397582; doi:10.3389/fpsyt.2026.1893371)
Supplement: Supplementary file 1 [file DataSheet1.zip › supplementary_tables/supplementary_table5.xlsx]

## Sheet: missingness
cohort	outcome	analysis_sample	model	variable	missing_n	missing_pct	initial_observations	initial_participants	initial_events	final_observations	final_participants	final_events
ELSA	future_elevated_cesd8_ge3_repeated	all_older_adults	Model0	ALL_COMPLETE_CASE_REQUIREMENT	0	0	65973	14728	13812	65973	14728	13812
ELSA	future_elevated_cesd8_ge3_repeated	all_older_adults	Model0	y	0	0	65973	14728	13812	65973	14728	13812
ELSA	future_elevated_cesd8_ge3_repeated	all_older_adults	Model0	class_label	0	0	65973	14728	13812	65973	14728	13812
ELSA	future_elevated_cesd8_ge3_repeated	all_older_adults	Model0	time_since_baseline	0	0	65973	14728	13812	65973	14728	13812
ELSA	future_elevated_cesd8_ge3_repeated	all_older_adults	Model0	baseline_wave	0	0	65973	14728	13812	65973	14728	13812
ELSA	future_elevated_cesd8_ge3_repeated	all_older_adults	Model1	ALL_COMPLETE_CASE_REQUIREMENT	5468	8.288	65973	14728	13812	60505	13436	12605
ELSA	future_elevated_cesd8_ge3_repeated	all_older_adults	Model1	y	0	0	65973	14728	13812	60505	13436	12605
ELSA	future_elevated_cesd8_ge3_repeated	all_older_adults	Model1	class_label	0	0	65973	14728	13812	60505	13436	12605
ELSA	future_elevated_cesd8_ge3_repeated	all_older_adults	Model1	time_since_baseline	0	0	65973	14728	13812	60505	13436	12605
ELSA	future_elevated_cesd8_ge3_repeated	all_older_adults	Model1	baseline_wave	0	0	65973	14728	13812	60505	13436	12605
ELSA	future_elevated_cesd8_ge3_repeated	all_older_adults	Model1	age	0	0	65973	14728	13812	60505	13436	12605
ELSA	future_elevated_cesd8_ge3_repeated	all_older_adults	Model1	female	0	0	65973	14728	13812	60505	13436	12605
ELSA	future_elevated_cesd8_ge3_repeated	all_older_adults	Model1	education	5460	8.276	65973	14728	13812	60505	13436	12605
ELSA	future_elevated_cesd8_ge3_repeated	all_older_adults	Model1	married	8	0.012	65973	14728	13812	60505	13436	12605
ELSA	future_elevated_cesd8_ge3_repeated	all_older_adults	Model2	ALL_COMPLETE_CASE_REQUIREMENT	5468	8.288	65973	14728	13812	60505	13436	12605
ELSA	future_elevated_cesd8_ge3_repeated	all_older_adults	Model2	y	0	0	65973	14728	13812	60505	13436	12605
ELSA	future_elevated_cesd8_ge3_repeated	all_older_adults	Model2	class_label	0	0	65973	14728	13812	60505	13436	12605
ELSA	future_elevated_cesd8_ge3_repeated	all_older_adults	Model2	time_since_baseline	0	0	65973	14728	13812	60505	13436	12605
ELSA	future_elevated_cesd8_ge3_repeated	all_older_adults	Model2	baseline_wave	0	0	65973	14728	13812	60505	13436	12605
ELSA	future_elevated_cesd8_ge3_repeated	all_older_adults	Model2	age	0	0	65973	14728	13812	60505	13436	12605
ELSA	future_elevated_cesd8_ge3_repeated	all_older_adults	Model2	female	0	0	65973	14728	13812	60505	13436	12605
ELSA	future_elevated_cesd8_ge3_repeated	all_older_adults	Model2	education	5460	8.276	65973	14728	13812	60505	13436	12605
ELSA	future_elevated_cesd8_ge3_repeated	all_older_adults	Model2	married	8	0.012	65973	14728	13812	60505	13436	12605
ELSA	future_elevated_cesd8_ge3_repeated	all_older_adults	Model2	baseline_cesd_total	0	0	65973	14728	13812	60505	13436	12605
ELSA	future_elevated_cesd8_ge3_repeated	all_older_adults	Model3	ALL_COMPLETE_CASE_REQUIREMENT	7935	12.028	65973	14728	13812	58038	12692	11933
ELSA	future_elevated_cesd8_ge3_repeated	all_older_adults	Model3	y	0	0	65973	14728	13812	58038	12692	11933
ELSA	future_elevated_cesd8_ge3_repeated	all_older_adults	Model3	class_label	0	0	65973	14728	13812	58038	12692	11933
ELSA	future_elevated_cesd8_ge3_repeated	all_older_adults	Model3	time_since_baseline	0	0	65973	14728	13812	58038	12692	11933
ELSA	future_elevated_cesd8_ge3_repeated	all_older_adults	Model3	baseline_wave	0	0	65973	14728	13812	58038	12692	11933
ELSA	future_elevated_cesd8_ge3_repeated	all_older_adults	Model3	age	0	0	65973	14728	13812	58038	12692	11933
ELSA	future_elevated_cesd8_ge3_repeated	all_older_adults	Model3	female	0	0	65973	14728	13812	58038	12692	11933
ELSA	future_elevated_cesd8_ge3_repeated	all_older_adults	Model3	education	5460	8.276	65973	14728	13812	58038	12692	11933
ELSA	future_elevated_cesd8_ge3_repeated	all_older_adults	Model3	married	8	0.012	65973	14728	13812	58038	12692	11933
ELSA	future_elevated_cesd8_ge3_repeated	all_older_adults	Model3	baseline_cesd_total	0	0	65973	14728	13812	58038	12692	11933
ELSA	future_elevated_cesd8_ge3_repeated	all_older_adults	Model3	current_smoking	50	0.076	65973	14728	13812	58038	12692	11933
ELSA	future_elevated_cesd8_ge3_repeated	all_older_adults	Model3	any_drinking	2565	3.888	65973	14728	13812	58038	12692	11933
ELSA	future_elevated_cesd8_ge3_repeated	all_older_adults	Model3	chronic_count	0	0	65973	14728	13812	58038	12692	11933
ELSA	future_elevated_cesd8_ge3_repeated	all_older_adults	Model3	baseline_adl_count	0	0	65973	14728	13812	58038	12692	11933
ELSA	future_elevated_cesd8_ge3_repeated	all_older_adults	Model3	baseline_iadl_count	0	0	65973	14728	13812	58038	12692	11933
ELSA	future_elevated_cesd8_ge3_repeated	all_older_adults	IncrementalBase	ALL_COMPLETE_CASE_REQUIREMENT	5468	8.288	65973	14728	13812	60505	13436	12605
ELSA	future_elevated_cesd8_ge3_repeated	all_older_adults	IncrementalBase	y	0	0	65973	14728	13812	60505	13436	12605
ELSA	future_elevated_cesd8_ge3_repeated	all_older_adults	IncrementalBase	time_since_baseline	0	0	65973	14728	13812	60505	13436	12605
ELSA	future_elevated_cesd8_ge3_repeated	all_older_adults	IncrementalBase	age	0	0	65973	14728	13812	60505	13436	12605
ELSA	future_elevated_cesd8_ge3_repeated	all_older_adults	IncrementalBase	female	0	0	65973	14728	13812	60505	13436	12605
ELSA	future_elevated_cesd8_ge3_repeated	all_older_adults	IncrementalBase	education	5460	8.276	65973	14728	13812	60505	13436	12605
ELSA	future_elevated_cesd8_ge3_repeated	all_older_adults	IncrementalBase	married	8	0.012	65973	14728	13812	60505	13436	12605
ELSA	future_elevated_cesd8_ge3_repeated	all_older_adults	IncrementalBase	baseline_wave	0	0	65973	14728	13812	60505	13436	12605
HRS	future_elevated_cesd8_ge3_repeated	all_older_adults	Model0	ALL_COMPLETE_CASE_REQUIREMENT	0	0	217728	36398	48485	217728	36398	48485
HRS	future_elevated_cesd8_ge3_repeated	all_older_adults	Model0	y	0	0	217728	36398	48485	217728	36398	48485
HRS	future_elevated_cesd8_ge3_repeated	all_older_adults	Model0	class_label	0	0	217728	36398	48485	217728	36398	48485
HRS	future_elevated_cesd8_ge3_repeated	all_older_adults	Model0	time_since_baseline	0	0	217728	36398	48485	217728	36398	48485
HRS	future_elevated_cesd8_ge3_repeated	all_older_adults	Model0	baseline_wave	0	0	217728	36398	48485	217728	36398	48485
HRS	future_elevated_cesd8_ge3_repeated	all_older_adults	Model1	ALL_COMPLETE_CASE_REQUIREMENT	145	0.067	217728	36398	48485	217583	36366	48436
HRS	future_elevated_cesd8_ge3_repeated	all_older_adults	Model1	y	0	0	217728	36398	48485	217583	36366	48436
HRS	future_elevated_cesd8_ge3_repeated	all_older_adults	Model1	class_label	0	0	217728	36398	48485	217583	36366	48436
HRS	future_elevated_cesd8_ge3_repeated	all_older_adults	Model1	time_since_baseline	0	0	217728	36398	48485	217583	36366	48436
HRS	future_elevated_cesd8_ge3_repeated	all_older_adults	Model1	baseline_wave	0	0	217728	36398	48485	217583	36366	48436
HRS	future_elevated_cesd8_ge3_repeated	all_older_adults	Model1	age	0	0	217728	36398	48485	217583	36366	48436
HRS	future_elevated_cesd8_ge3_repeated	all_older_adults	Model1	female	0	0	217728	36398	48485	217583	36366	48436
HRS	future_elevated_cesd8_ge3_repeated	all_older_adults	Model1	education	35	0.016	217728	36398	48485	217583	36366	48436
HRS	future_elevated_cesd8_ge3_repeated	all_older_adults	Model1	married	110	0.051	217728	36398	48485	217583	36366	48436
HRS	future_elevated_cesd8_ge3_repeated	all_older_adults	Model2	ALL_COMPLETE_CASE_REQUIREMENT	145	0.067	217728	36398	48485	217583	36366	48436
HRS	future_elevated_cesd8_ge3_repeated	all_older_adults	Model2	y	0	0	217728	36398	48485	217583	36366	48436
HRS	future_elevated_cesd8_ge3_repeated	all_older_adults	Model2	class_label	0	0	217728	36398	48485	217583	36366	48436
HRS	future_elevated_cesd8_ge3_repeated	all_older_adults	Model2	time_since_baseline	0	0	217728	36398	48485	217583	36366	48436
HRS	future_elevated_cesd8_ge3_repeated	all_older_adults	Model2	baseline_wave	0	0	217728	36398	48485	217583	36366	48436
HRS	future_elevated_cesd8_ge3_repeated	all_older_adults	Model2	age	0	0	217728	36398	48485	217583	36366	48436
HRS	future_elevated_cesd8_ge3_repeated	all_older_adults	Model2	female	0	0	217728	36398	48485	217583	36366	48436
HRS	future_elevated_cesd8_ge3_repeated	all_older_adults	Model2	education	35	0.016	217728	36398	48485	217583	36366	48436
HRS	future_elevated_cesd8_ge3_repeated	all_older_adults	Model2	married	110	0.051	217728	36398	48485	217583	36366	48436
HRS	future_elevated_cesd8_ge3_repeated	all_older_adults	Model2	baseline_cesd_total	0	0	217728	36398	48485	217583	36366	48436
HRS	future_elevated_cesd8_ge3_repeated	all_older_adults	Model3	ALL_COMPLETE_CASE_REQUIREMENT	1209	0.555	217728	36398	48485	216519	36131	48179
HRS	future_elevated_cesd8_ge3_repeated	all_older_adults	Model3	y	0	0	217728	36398	48485	216519	36131	48179
HRS	future_elevated_cesd8_ge3_repeated	all_older_adults	Model3	class_label	0	0	217728	36398	48485	216519	36131	48179
HRS	future_elevated_cesd8_ge3_repeated	all_older_adults	Model3	time_since_baseline	0	0	217728	36398	48485	216519	36131	48179
HRS	future_elevated_cesd8_ge3_repeated	all_older_adults	Model3	baseline_wave	0	0	217728	36398	48485	216519	36131	48179
HRS	future_elevated_cesd8_ge3_repeated	all_older_adults	Model3	age	0	0	217728	36398	48485	216519	36131	48179
HRS	future_elevated_cesd8_ge3_repeated	all_older_adults	Model3	female	0	0	217728	36398	48485	216519	36131	48179
HRS	future_elevated_cesd8_ge3_repeated	all_older_adults	Model3	education	35	0.016	217728	36398	48485	216519	36131	48179
HRS	future_elevated_cesd8_ge3_repeated	all_older_adults	Model3	married	110	0.051	217728	36398	48485	216519	36131	48179
HRS	future_elevated_cesd8_ge3_repeated	all_older_adults	Model3	baseline_cesd_total	0	0	217728	36398	48485	216519	36131	48179
HRS	future_elevated_cesd8_ge3_repeated	all_older_adults	Model3	current_smoking	440	0.202	217728	36398	48485	216519	36131	48179
HRS	future_elevated_cesd8_ge3_repeated	all_older_adults	Model3	any_drinking	6	0.003	217728	36398	48485	216519	36131	48179
HRS	future_elevated_cesd8_ge3_repeated	all_older_adults	Model3	chronic_count	0	0	217728	36398	48485	216519	36131	48179
HRS	future_elevated_cesd8_ge3_repeated	all_older_adults	Model3	baseline_adl_count	582	0.267	217728	36398	48485	216519	36131	48179
HRS	future_elevated_cesd8_ge3_repeated	all_older_adults	Model3	baseline_iadl_count	620	0.285	217728	36398	48485	216519	36131	48179
HRS	future_elevated_cesd8_ge3_repeated	all_older_adults	IncrementalBase	ALL_COMPLETE_CASE_REQUIREMENT	145	0.067	217728	36398	48485	217583	36366	48436
HRS	future_elevated_cesd8_ge3_repeated	all_older_adults	IncrementalBase	y	0	0	217728	36398	48485	217583	36366	48436
HRS	future_elevated_cesd8_ge3_repeated	all_older_adults	IncrementalBase	time_since_baseline	0	0	217728	36398	48485	217583	36366	48436
HRS	future_elevated_cesd8_ge3_repeated	all_older_adults	IncrementalBase	age	0	0	217728	36398	48485	217583	36366	48436
HRS	future_elevated_cesd8_ge3_repeated	all_older_adults	IncrementalBase	female	0	0	217728	36398	48485	217583	36366	48436
HRS	future_elevated_cesd8_ge3_repeated	all_older_adults	IncrementalBase	education	35	0.016	217728	36398	48485	217583	36366	48436
HRS	future_elevated_cesd8_ge3_repeated	all_older_adults	IncrementalBase	married	110	0.051	217728	36398	48485	217583	36366	48436
HRS	future_elevated_cesd8_ge3_repeated	all_older_adults	IncrementalBase	baseline_wave	0	0	217728	36398	48485	217583	36366	48436
ELSA	adl_worsening_any	all_older_adults	Model0	ALL_COMPLETE_CASE_REQUIREMENT	0	0	15009	15009	4595	15009	15009	4595
ELSA	adl_worsening_any	all_older_adults	Model0	y	0	0	15009	15009	4595	15009	15009	4595
ELSA	adl_worsening_any	all_older_adults	Model0	class_label	0	0	15009	15009	4595	15009	15009	4595
ELSA	adl_worsening_any	all_older_adults	Model0	baseline_wave	0	0	15009	15009	4595	15009	15009	4595
ELSA	adl_worsening_any	all_older_adults	Model1	ALL_COMPLETE_CASE_REQUIREMENT	1323	8.815	15009	15009	4595	13686	13686	4188
ELSA	adl_worsening_any	all_older_adults	Model1	y	0	0	15009	15009	4595	13686	13686	4188
ELSA	adl_worsening_any	all_older_adults	Model1	class_label	0	0	15009	15009	4595	13686	13686	4188
ELSA	adl_worsening_any	all_older_adults	Model1	baseline_wave	0	0	15009	15009	4595	13686	13686	4188
ELSA	adl_worsening_any	all_older_adults	Model1	age	0	0	15009	15009	4595	13686	13686	4188
ELSA	adl_worsening_any	all_older_adults	Model1	female	0	0	15009	15009	4595	13686	13686	4188
ELSA	adl_worsening_any	all_older_adults	Model1	education	1322	8.808	15009	15009	4595	13686	13686	4188
ELSA	adl_worsening_any	all_older_adults	Model1	married	1	0.007	15009	15009	4595	13686	13686	4188
ELSA	adl_worsening_any	all_older_adults	Model1	baseline_adl_count	0	0	15009	15009	4595	13686	13686	4188
ELSA	adl_worsening_any	all_older_adults	Model1	n_future_aux_waves	0	0	15009	15009	4595	13686	13686	4188
ELSA	adl_worsening_any	all_older_adults	Model2	ALL_COMPLETE_CASE_REQUIREMENT	1323	8.815	15009	15009	4595	13686	13686	4188
ELSA	adl_worsening_any	all_older_adults	Model2	y	0	0	15009	15009	4595	13686	13686	4188
ELSA	adl_worsening_any	all_older_adults	Model2	class_label	0	0	15009	15009	4595	13686	13686	4188
ELSA	adl_worsening_any	all_older_adults	Model2	baseline_wave	0	0	15009	15009	4595	13686	13686	4188
ELSA	adl_worsening_any	all_older_adults	Model2	age	0	0	15009	15009	4595	13686	13686	4188
ELSA	adl_worsening_any	all_older_adults	Model2	female	0	0	15009	15009	4595	13686	13686	4188
ELSA	adl_worsening_any	all_older_adults	Model2	education	1322	8.808	15009	15009	4595	13686	13686	4188
ELSA	adl_worsening_any	all_older_adults	Model2	married	1	0.007	15009	15009	4595	13686	13686	4188
ELSA	adl_worsening_any	all_older_adults	Model2	baseline_adl_count	0	0	15009	15009	4595	13686	13686	4188
ELSA	adl_worsening_any	all_older_adults	Model2	n_future_aux_waves	0	0	15009	15009	4595	13686	13686	4188
ELSA	adl_worsening_any	all_older_adults	Model2	baseline_cesd_total	0	0	15009	15009	4595	13686	13686	4188
ELSA	adl_worsening_any	all_older_adults	Model3	ALL_COMPLETE_CASE_REQUIREMENT	2105	14.025	15009	15009	4595	12904	12904	4004
ELSA	adl_worsening_any	all_older_adults	Model3	y	0	0	15009	15009	4595	12904	12904	4004
ELSA	adl_worsening_any	all_older_adults	Model3	class_label	0	0	15009	15009	4595	12904	12904	4004
ELSA	adl_worsening_any	all_older_adults	Model3	baseline_wave	0	0	15009	15009	4595	12904	12904	4004
ELSA	adl_worsening_any	all_older_adults	Model3	age	0	0	15009	15009	4595	12904	12904	4004
ELSA	adl_worsening_any	all_older_adults	Model3	female	0	0	15009	15009	4595	12904	12904	4004
ELSA	adl_worsening_any	all_older_adults	Model3	education	1322	8.808	15009	15009	4595	12904	12904	4004
ELSA	adl_worsening_any	all_older_adults	Model3	married	1	0.007	15009	15009	4595	12904	12904	4004
ELSA	adl_worsening_any	all_older_adults	Model3	baseline_adl_count	0	0	15009	15009	4595	12904	12904	4004
ELSA	adl_worsening_any	all_older_adults	Model3	n_future_aux_waves	0	0	15009	15009	4595	12904	12904	4004
ELSA	adl_worsening_any	all_older_adults	Model3	baseline_cesd_total	0	0	15009	15009	4595	12904	12904	4004
ELSA	adl_worsening_any	all_older_adults	Model3	current_smoking	16	0.107	15009	15009	4595	12904	12904	4004
ELSA	adl_worsening_any	all_older_adults	Model3	any_drinking	828	5.517	15009	15009	4595	12904	12904	4004
ELSA	adl_worsening_any	all_older_adults	Model3	chronic_count	0	0	15009	15009	4595	12904	12904	4004
ELSA	adl_worsening_any	all_older_adults	Model3	baseline_iadl_count	0	0	15009	15009	4595	12904	12904	4004
HRS	adl_worsening_any	all_older_adults	Model0	ALL_COMPLETE_CASE_REQUIREMENT	0	0	36913	36913	14622	36913	36913	14622
HRS	adl_worsening_any	all_older_adults	Model0	y	0	0	36913	36913	14622	36913	36913	14622
HRS	adl_worsening_any	all_older_adults	Model0	class_label	0	0	36913	36913	14622	36913	36913	14622
HRS	adl_worsening_any	all_older_adults	Model0	baseline_wave	0	0	36913	36913	14622	36913	36913	14622
HRS	adl_worsening_any	all_older_adults	Model1	ALL_COMPLETE_CASE_REQUIREMENT	31	0.084	36913	36913	14622	36882	36882	14610
HRS	adl_worsening_any	all_older_adults	Model1	y	0	0	36913	36913	14622	36882	36882	14610
HRS	adl_worsening_any	all_older_adults	Model1	class_label	0	0	36913	36913	14622	36882	36882	14610
HRS	adl_worsening_any	all_older_adults	Model1	baseline_wave	0	0	36913	36913	14622	36882	36882	14610
HRS	adl_worsening_any	all_older_adults	Model1	age	0	0	36913	36913	14622	36882	36882	14610
HRS	adl_worsening_any	all_older_adults	Model1	female	0	0	36913	36913	14622	36882	36882	14610
HRS	adl_worsening_any	all_older_adults	Model1	education	7	0.019	36913	36913	14622	36882	36882	14610
HRS	adl_worsening_any	all_older_adults	Model1	married	24	0.065	36913	36913	14622	36882	36882	14610
HRS	adl_worsening_any	all_older_adults	Model1	baseline_adl_count	0	0	36913	36913	14622	36882	36882	14610
HRS	adl_worsening_any	all_older_adults	Model1	n_future_aux_waves	0	0	36913	36913	14622	36882	36882	14610
HRS	adl_worsening_any	all_older_adults	Model2	ALL_COMPLETE_CASE_REQUIREMENT	31	0.084	36913	36913	14622	36882	36882	14610
HRS	adl_worsening_any	all_older_adults	Model2	y	0	0	36913	36913	14622	36882	36882	14610
HRS	adl_worsening_any	all_older_adults	Model2	class_label	0	0	36913	36913	14622	36882	36882	14610
HRS	adl_worsening_any	all_older_adults	Model2	baseline_wave	0	0	36913	36913	14622	36882	36882	14610
HRS	adl_worsening_any	all_older_adults	Model2	age	0	0	36913	36913	14622	36882	36882	14610
HRS	adl_worsening_any	all_older_adults	Model2	female	0	0	36913	36913	14622	36882	36882	14610
HRS	adl_worsening_any	all_older_adults	Model2	education	7	0.019	36913	36913	14622	36882	36882	14610
HRS	adl_worsening_any	all_older_adults	Model2	married	24	0.065	36913	36913	14622	36882	36882	14610
HRS	adl_worsening_any	all_older_adults	Model2	baseline_adl_count	0	0	36913	36913	14622	36882	36882	14610
HRS	adl_worsening_any	all_older_adults	Model2	n_future_aux_waves	0	0	36913	36913	14622	36882	36882	14610
HRS	adl_worsening_any	all_older_adults	Model2	baseline_cesd_total	0	0	36913	36913	14622	36882	36882	14610
HRS	adl_worsening_any	all_older_adults	Model3	ALL_COMPLETE_CASE_REQUIREMENT	130	0.352	36913	36913	14622	36783	36783	14558
HRS	adl_worsening_any	all_older_adults	Model3	y	0	0	36913	36913	14622	36783	36783	14558
HRS	adl_worsening_any	all_older_adults	Model3	class_label	0	0	36913	36913	14622	36783	36783	14558
HRS	adl_worsening_any	all_older_adults	Model3	baseline_wave	0	0	36913	36913	14622	36783	36783	14558
HRS	adl_worsening_any	all_older_adults	Model3	age	0	0	36913	36913	14622	36783	36783	14558
HRS	adl_worsening_any	all_older_adults	Model3	female	0	0	36913	36913	14622	36783	36783	14558
HRS	adl_worsening_any	all_older_adults	Model3	education	7	0.019	36913	36913	14622	36783	36783	14558
HRS	adl_worsening_any	all_older_adults	Model3	married	24	0.065	36913	36913	14622	36783	36783	14558
HRS	adl_worsening_any	all_older_adults	Model3	baseline_adl_count	0	0	36913	36913	14622	36783	36783	14558
HRS	adl_worsening_any	all_older_adults	Model3	n_future_aux_waves	0	0	36913	36913	14622	36783	36783	14558
HRS	adl_worsening_any	all_older_adults	Model3	baseline_cesd_total	0	0	36913	36913	14622	36783	36783	14558
HRS	adl_worsening_any	all_older_adults	Model3	current_smoking	92	0.249	36913	36913	14622	36783	36783	14558
HRS	adl_worsening_any	all_older_adults	Model3	any_drinking	2	0.005	36913	36913	14622	36783	36783	14558
HRS	adl_worsening_any	all_older_adults	Model3	chronic_count	0	0	36913	36913	14622	36783	36783	14558
HRS	adl_worsening_any	all_older_adults	Model3	baseline_iadl_count	6	0.016	36913	36913	14622	36783	36783	14558
ELSA	iadl_worsening_any	all_older_adults	Model0	ALL_COMPLETE_CASE_REQUIREMENT	0	0	15009	15009	2025	15009	15009	2025
ELSA	iadl_worsening_any	all_older_adults	Model0	y	0	0	15009	15009	2025	15009	15009	2025
ELSA	iadl_worsening_any	all_older_adults	Model0	class_label	0	0	15009	15009	2025	15009	15009	2025
ELSA	iadl_worsening_any	all_older_adults	Model0	baseline_wave	0	0	15009	15009	2025	15009	15009	2025
ELSA	iadl_worsening_any	all_older_adults	Model1	ALL_COMPLETE_CASE_REQUIREMENT	1323	8.815	15009	15009	2025	13686	13686	1858
ELSA	iadl_worsening_any	all_older_adults	Model1	y	0	0	15009	15009	2025	13686	13686	1858
ELSA	iadl_worsening_any	all_older_adults	Model1	class_label	0	0	15009	15009	2025	13686	13686	1858
ELSA	iadl_worsening_any	all_older_adults	Model1	baseline_wave	0	0	15009	15009	2025	13686	13686	1858
ELSA	iadl_worsening_any	all_older_adults	Model1	age	0	0	15009	15009	2025	13686	13686	1858
ELSA	iadl_worsening_any	all_older_adults	Model1	female	0	0	15009	15009	2025	13686	13686	1858
ELSA	iadl_worsening_any	all_older_adults	Model1	education	1322	8.808	15009	15009	2025	13686	13686	1858
ELSA	iadl_worsening_any	all_older_adults	Model1	married	1	0.007	15009	15009	2025	13686	13686	1858
ELSA	iadl_worsening_any	all_older_adults	Model1	baseline_iadl_count	0	0	15009	15009	2025	13686	13686	1858
ELSA	iadl_worsening_any	all_older_adults	Model1	n_future_aux_waves	0	0	15009	15009	2025	13686	13686	1858
ELSA	iadl_worsening_any	all_older_adults	Model2	ALL_COMPLETE_CASE_REQUIREMENT	1323	8.815	15009	15009	2025	13686	13686	1858
ELSA	iadl_worsening_any	all_older_adults	Model2	y	0	0	15009	15009	2025	13686	13686	1858
ELSA	iadl_worsening_any	all_older_adults	Model2	class_label	0	0	15009	15009	2025	13686	13686	1858
ELSA	iadl_worsening_any	all_older_adults	Model2	baseline_wave	0	0	15009	15009	2025	13686	13686	1858
ELSA	iadl_worsening_any	all_older_adults	Model2	age	0	0	15009	15009	2025	13686	13686	1858
ELSA	iadl_worsening_any	all_older_adults	Model2	female	0	0	15009	15009	2025	13686	13686	1858
ELSA	iadl_worsening_any	all_older_adults	Model2	education	1322	8.808	15009	15009	2025	13686	13686	1858
ELSA	iadl_worsening_any	all_older_adults	Model2	married	1	0.007	15009	15009	2025	13686	13686	1858
ELSA	iadl_worsening_any	all_older_adults	Model2	baseline_iadl_count	0	0	15009	15009	2025	13686	13686	1858
ELSA	iadl_worsening_any	all_older_adults	Model2	n_future_aux_waves	0	0	15009	15009	2025	13686	13686	1858
ELSA	iadl_worsening_any	all_older_adults	Model2	baseline_cesd_total	0	0	15009	15009	2025	13686	13686	1858
ELSA	iadl_worsening_any	all_older_adults	Model3	ALL_COMPLETE_CASE_REQUIREMENT	2105	14.025	15009	15009	2025	12904	12904	1780
ELSA	iadl_worsening_any	all_older_adults	Model3	y	0	0	15009	15009	2025	12904	12904	1780
ELSA	iadl_worsening_any	all_older_adults	Model3	class_label	0	0	15009	15009	2025	12904	12904	1780
ELSA	iadl_worsening_any	all_older_adults	Model3	baseline_wave	0	0	15009	15009	2025	12904	12904	1780
ELSA	iadl_worsening_any	all_older_adults	Model3	age	0	0	15009	15009	2025	12904	12904	1780
ELSA	iadl_worsening_any	all_older_adults	Model3	female	0	0	15009	15009	2025	12904	12904	1780
ELSA	iadl_worsening_any	all_older_adults	Model3	education	1322	8.808	15009	15009	2025	12904	12904	1780
ELSA	iadl_worsening_any	all_older_adults	Model3	married	1	0.007	15009	15009	2025	12904	12904	1780
ELSA	iadl_worsening_any	all_older_adults	Model3	baseline_iadl_count	0	0	15009	15009	2025	12904	12904	1780
ELSA	iadl_worsening_any	all_older_adults	Model3	n_future_aux_waves	0	0	15009	15009	2025	12904	12904	1780
ELSA	iadl_worsening_any	all_older_adults	Model3	baseline_cesd_total	0	0	15009	15009	2025	12904	12904	1780
ELSA	iadl_worsening_any	all_older_adults	Model3	current_smoking	16	0.107	15009	15009	2025	12904	12904	1780
ELSA	iadl_worsening_any	all_older_adults	Model3	any_drinking	828	5.517	15009	15009	2025	12904	12904	1780
ELSA	iadl_worsening_any	all_older_adults	Model3	chronic_count	0	0	15009	15009	2025	12904	12904	1780
ELSA	iadl_worsening_any	all_older_adults	Model3	baseline_adl_count	0	0	15009	15009	2025	12904	12904	1780
HRS	iadl_worsening_any	all_older_adults	Model0	ALL_COMPLETE_CASE_REQUIREMENT	0	0	36907	36907	15689	36907	36907	15689
HRS	iadl_worsening_any	all_older_adults	Model0	y	0	0	36907	36907	15689	36907	36907	15689
HRS	iadl_worsening_any	all_older_adults	Model0	class_label	0	0	36907	36907	15689	36907	36907	15689
HRS	iadl_worsening_any	all_older_adults	Model0	baseline_wave	0	0	36907	36907	15689	36907	36907	15689
HRS	iadl_worsening_any	all_older_adults	Model1	ALL_COMPLETE_CASE_REQUIREMENT	31	0.084	36907	36907	15689	36876	36876	15678
HRS	iadl_worsening_any	all_older_adults	Model1	y	0	0	36907	36907	15689	36876	36876	15678
HRS	iadl_worsening_any	all_older_adults	Model1	class_label	0	0	36907	36907	15689	36876	36876	15678
HRS	iadl_worsening_any	all_older_adults	Model1	baseline_wave	0	0	36907	36907	15689	36876	36876	15678
HRS	iadl_worsening_any	all_older_adults	Model1	age	0	0	36907	36907	15689	36876	36876	15678
HRS	iadl_worsening_any	all_older_adults	Model1	female	0	0	36907	36907	15689	36876	36876	15678
HRS	iadl_worsening_any	all_older_adults	Model1	education	7	0.019	36907	36907	15689	36876	36876	15678
HRS	iadl_worsening_any	all_older_adults	Model1	married	24	0.065	36907	36907	15689	36876	36876	15678
HRS	iadl_worsening_any	all_older_adults	Model1	baseline_iadl_count	0	0	36907	36907	15689	36876	36876	15678
HRS	iadl_worsening_any	all_older_adults	Model1	n_future_aux_waves	0	0	36907	36907	15689	36876	36876	15678
HRS	iadl_worsening_any	all_older_adults	Model2	ALL_COMPLETE_CASE_REQUIREMENT	31	0.084	36907	36907	15689	36876	36876	15678
HRS	iadl_worsening_any	all_older_adults	Model2	y	0	0	36907	36907	15689	36876	36876	15678
HRS	iadl_worsening_any	all_older_adults	Model2	class_label	0	0	36907	36907	15689	36876	36876	15678
HRS	iadl_worsening_any	all_older_adults	Model2	baseline_wave	0	0	36907	36907	15689	36876	36876	15678
HRS	iadl_worsening_any	all_older_adults	Model2	age	0	0	36907	36907	15689	36876	36876	15678
HRS	iadl_worsening_any	all_older_adults	Model2	female	0	0	36907	36907	15689	36876	36876	15678
HRS	iadl_worsening_any	all_older_adults	Model2	education	7	0.019	36907	36907	15689	36876	36876	15678
HRS	iadl_worsening_any	all_older_adults	Model2	married	24	0.065	36907	36907	15689	36876	36876	15678
HRS	iadl_worsening_any	all_older_adults	Model2	baseline_iadl_count	0	0	36907	36907	15689	36876	36876	15678
HRS	iadl_worsening_any	all_older_adults	Model2	n_future_aux_waves	0	0	36907	36907	15689	36876	36876	15678
HRS	iadl_worsening_any	all_older_adults	Model2	baseline_cesd_total	0	0	36907	36907	15689	36876	36876	15678
HRS	iadl_worsening_any	all_older_adults	Model3	ALL_COMPLETE_CASE_REQUIREMENT	124	0.336	36907	36907	15689	36783	36783	15626
HRS	iadl_worsening_any	all_older_adults	Model3	y	0	0	36907	36907	15689	36783	36783	15626
HRS	iadl_worsening_any	all_older_adults	Model3	class_label	0	0	36907	36907	15689	36783	36783	15626
HRS	iadl_worsening_any	all_older_adults	Model3	baseline_wave	0	0	36907	36907	15689	36783	36783	15626
HRS	iadl_worsening_any	all_older_adults	Model3	age	0	0	36907	36907	15689	36783	36783	15626
HRS	iadl_worsening_any	all_older_adults	Model3	female	0	0	36907	36907	15689	36783	36783	15626
HRS	iadl_worsening_any	all_older_adults	Model3	education	7	0.019	36907	36907	15689	36783	36783	15626
HRS	iadl_worsening_any	all_older_adults	Model3	married	24	0.065	36907	36907	15689	36783	36783	15626
HRS	iadl_worsening_any	all_older_adults	Model3	baseline_iadl_count	0	0	36907	36907	15689	36783	36783	15626
HRS	iadl_worsening_any	all_older_adults	Model3	n_future_aux_waves	0	0	36907	36907	15689	36783	36783	15626
HRS	iadl_worsening_any	all_older_adults	Model3	baseline_cesd_total	0	0	36907	36907	15689	36783	36783	15626
HRS	iadl_worsening_any	all_older_adults	Model3	current_smoking	92	0.249	36907	36907	15689	36783	36783	15626
HRS	iadl_worsening_any	all_older_adults	Model3	any_drinking	2	0.005	36907	36907	15689	36783	36783	15626
HRS	iadl_worsening_any	all_older_adults	Model3	chronic_count	0	0	36907	36907	15689	36783	36783	15626
HRS	iadl_worsening_any	all_older_adults	Model3	baseline_adl_count	0	0	36907	36907	15689	36783	36783	15626
ELSA	cognitive_decline_any	all_older_adults	Model0	ALL_COMPLETE_CASE_REQUIREMENT	0	0	14722	14722	10545	14722	14722	10545
ELSA	cognitive_decline_any	all_older_adults	Model0	y	0	0	14722	14722	10545	14722	14722	10545
ELSA	cognitive_decline_any	all_older_adults	Model0	class_label	0	0	14722	14722	10545	14722	14722	10545
ELSA	cognitive_decline_any	all_older_adults	Model0	baseline_wave	0	0	14722	14722	10545	14722	14722	10545
ELSA	cognitive_decline_any	all_older_adults	Model1	ALL_COMPLETE_CASE_REQUIREMENT	1291	8.769	14722	14722	10545	13431	13431	9621
ELSA	cognitive_decline_any	all_older_adults	Model1	y	0	0	14722	14722	10545	13431	13431	9621
ELSA	cognitive_decline_any	all_older_adults	Model1	class_label	0	0	14722	14722	10545	13431	13431	9621
ELSA	cognitive_decline_any	all_older_adults	Model1	baseline_wave	0	0	14722	14722	10545	13431	13431	9621
ELSA	cognitive_decline_any	all_older_adults	Model1	age	0	0	14722	14722	10545	13431	13431	9621
ELSA	cognitive_decline_any	all_older_adults	Model1	female	0	0	14722	14722	10545	13431	13431	9621
ELSA	cognitive_decline_any	all_older_adults	Model1	education	1290	8.762	14722	14722	10545	13431	13431	9621
ELSA	cognitive_decline_any	all_older_adults	Model1	married	1	0.007	14722	14722	10545	13431	13431	9621
ELSA	cognitive_decline_any	all_older_adults	Model1	baseline_cognition_score	0	0	14722	14722	10545	13431	13431	9621
ELSA	cognitive_decline_any	all_older_adults	Model2	ALL_COMPLETE_CASE_REQUIREMENT	1291	8.769	14722	14722	10545	13431	13431	9621
ELSA	cognitive_decline_any	all_older_adults	Model2	y	0	0	14722	14722	10545	13431	13431	9621
ELSA	cognitive_decline_any	all_older_adults	Model2	class_label	0	0	14722	14722	10545	13431	13431	9621
ELSA	cognitive_decline_any	all_older_adults	Model2	baseline_wave	0	0	14722	14722	10545	13431	13431	9621
ELSA	cognitive_decline_any	all_older_adults	Model2	age	0	0	14722	14722	10545	13431	13431	9621
ELSA	cognitive_decline_any	all_older_adults	Model2	female	0	0	14722	14722	10545	13431	13431	9621
ELSA	cognitive_decline_any	all_older_adults	Model2	education	1290	8.762	14722	14722	10545	13431	13431	9621
ELSA	cognitive_decline_any	all_older_adults	Model2	married	1	0.007	14722	14722	10545	13431	13431	9621
ELSA	cognitive_decline_any	all_older_adults	Model2	baseline_cognition_score	0	0	14722	14722	10545	13431	13431	9621
ELSA	cognitive_decline_any	all_older_adults	Model2	baseline_cesd_total	0	0	14722	14722	10545	13431	13431	9621
ELSA	cognitive_decline_any	all_older_adults	Model3	ALL_COMPLETE_CASE_REQUIREMENT	2039	13.85	14722	14722	10545	12683	12683	9129
ELSA	cognitive_decline_any	all_older_adults	Model3	y	0	0	14722	14722	10545	12683	12683	9129
ELSA	cognitive_decline_any	all_older_adults	Model3	class_label	0	0	14722	14722	10545	12683	12683	9129
ELSA	cognitive_decline_any	all_older_adults	Model3	baseline_wave	0	0	14722	14722	10545	12683	12683	9129
ELSA	cognitive_decline_any	all_older_adults	Model3	age	0	0	14722	14722	10545	12683	12683	9129
ELSA	cognitive_decline_any	all_older_adults	Model3	female	0	0	14722	14722	10545	12683	12683	9129
ELSA	cognitive_decline_any	all_older_adults	Model3	education	1290	8.762	14722	14722	10545	12683	12683	9129
ELSA	cognitive_decline_any	all_older_adults	Model3	married	1	0.007	14722	14722	10545	12683	12683	9129
ELSA	cognitive_decline_any	all_older_adults	Model3	baseline_cognition_score	0	0	14722	14722	10545	12683	12683	9129
ELSA	cognitive_decline_any	all_older_adults	Model3	baseline_cesd_total	0	0	14722	14722	10545	12683	12683	9129
ELSA	cognitive_decline_any	all_older_adults	Model3	current_smoking	16	0.109	14722	14722	10545	12683	12683	9129
ELSA	cognitive_decline_any	all_older_adults	Model3	any_drinking	790	5.366	14722	14722	10545	12683	12683	9129
ELSA	cognitive_decline_any	all_older_adults	Model3	chronic_count	0	0	14722	14722	10545	12683	12683	9129
ELSA	cognitive_decline_any	all_older_adults	Model3	baseline_adl_count	0	0	14722	14722	10545	12683	12683	9129
ELSA	cognitive_decline_any	all_older_adults	Model3	baseline_iadl_count	0	0	14722	14722	10545	12683	12683	9129
HRS	cognitive_decline_any	all_older_adults	Model0	ALL_COMPLETE_CASE_REQUIREMENT	0	0	13387	13387	6419	13387	13387	6419
HRS	cognitive_decline_any	all_older_adults	Model0	y	0	0	13387	13387	6419	13387	13387	6419
HRS	cognitive_decline_any	all_older_adults	Model0	class_label	0	0	13387	13387	6419	13387	13387	6419
HRS	cognitive_decline_any	all_older_adults	Model0	baseline_wave	0	0	13387	13387	6419	13387	13387	6419
HRS	cognitive_decline_any	all_older_adults	Model1	ALL_COMPLETE_CASE_REQUIREMENT	11	0.082	13387	13387	6419	13376	13376	6412
HRS	cognitive_decline_any	all_older_adults	Model1	y	0	0	13387	13387	6419	13376	13376	6412
HRS	cognitive_decline_any	all_older_adults	Model1	class_label	0	0	13387	13387	6419	13376	13376	6412
HRS	cognitive_decline_any	all_older_adults	Model1	baseline_wave	0	0	13387	13387	6419	13376	13376	6412
HRS	cognitive_decline_any	all_older_adults	Model1	age	0	0	13387	13387	6419	13376	13376	6412
HRS	cognitive_decline_any	all_older_adults	Model1	female	0	0	13387	13387	6419	13376	13376	6412
HRS	cognitive_decline_any	all_older_adults	Model1	education	2	0.015	13387	13387	6419	13376	13376	6412
HRS	cognitive_decline_any	all_older_adults	Model1	married	9	0.067	13387	13387	6419	13376	13376	6412
HRS	cognitive_decline_any	all_older_adults	Model1	baseline_cognition_score	0	0	13387	13387	6419	13376	13376	6412
HRS	cognitive_decline_any	all_older_adults	Model2	ALL_COMPLETE_CASE_REQUIREMENT	11	0.082	13387	13387	6419	13376	13376	6412
HRS	cognitive_decline_any	all_older_adults	Model2	y	0	0	13387	13387	6419	13376	13376	6412
HRS	cognitive_decline_any	all_older_adults	Model2	class_label	0	0	13387	13387	6419	13376	13376	6412
HRS	cognitive_decline_any	all_older_adults	Model2	baseline_wave	0	0	13387	13387	6419	13376	13376	6412
HRS	cognitive_decline_any	all_older_adults	Model2	age	0	0	13387	13387	6419	13376	13376	6412
HRS	cognitive_decline_any	all_older_adults	Model2	female	0	0	13387	13387	6419	13376	13376	6412
HRS	cognitive_decline_any	all_older_adults	Model2	education	2	0.015	13387	13387	6419	13376	13376	6412
HRS	cognitive_decline_any	all_older_adults	Model2	married	9	0.067	13387	13387	6419	13376	13376	6412
HRS	cognitive_decline_any	all_older_adults	Model2	baseline_cognition_score	0	0	13387	13387	6419	13376	13376	6412
HRS	cognitive_decline_any	all_older_adults	Model2	baseline_cesd_total	0	0	13387	13387	6419	13376	13376	6412
HRS	cognitive_decline_any	all_older_adults	Model3	ALL_COMPLETE_CASE_REQUIREMENT	167	1.247	13387	13387	6419	13220	13220	6378
HRS	cognitive_decline_any	all_older_adults	Model3	y	0	0	13387	13387	6419	13220	13220	6378
HRS	cognitive_decline_any	all_older_adults	Model3	class_label	0	0	13387	13387	6419	13220	13220	6378
HRS	cognitive_decline_any	all_older_adults	Model3	baseline_wave	0	0	13387	13387	6419	13220	13220	6378
HRS	cognitive_decline_any	all_older_adults	Model3	age	0	0	13387	13387	6419	13220	13220	6378
HRS	cognitive_decline_any	all_older_adults	Model3	female	0	0	13387	13387	6419	13220	13220	6378
HRS	cognitive_decline_any	all_older_adults	Model3	education	2	0.015	13387	13387	6419	13220	13220	6378
HRS	cognitive_decline_any	all_older_adults	Model3	married	9	0.067	13387	13387	6419	13220	13220	6378
HRS	cognitive_decline_any	all_older_adults	Model3	baseline_cognition_score	0	0	13387	13387	6419	13220	13220	6378
HRS	cognitive_decline_any	all_older_adults	Model3	baseline_cesd_total	0	0	13387	13387	6419	13220	13220	6378
HRS	cognitive_decline_any	all_older_adults	Model3	current_smoking	31	0.232	13387	13387	6419	13220	13220	6378
HRS	cognitive_decline_any	all_older_adults	Model3	any_drinking	0	0	13387	13387	6419	13220	13220	6378
HRS	cognitive_decline_any	all_older_adults	Model3	chronic_count	0	0	13387	13387	6419	13220	13220	6378
HRS	cognitive_decline_any	all_older_adults	Model3	baseline_adl_count	121	0.904	13387	13387	6419	13220	13220	6378
HRS	cognitive_decline_any	all_older_adults	Model3	baseline_iadl_count	125	0.934	13387	13387	6419	13220	13220	6378
ELSA	mortality	all_older_adults	Model0	ALL_COMPLETE_CASE_REQUIREMENT	0	0	17883	17883	2577	17883	17883	2577
ELSA	mortality	all_older_adults	Model0	y	0	0	17883	17883	2577	17883	17883	2577
ELSA	mortality	all_older_adults	Model0	class_label	0	0	17883	17883	2577	17883	17883	2577
ELSA	mortality	all_older_adults	Model0	baseline_wave	0	0	17883	17883	2577	17883	17883	2577
ELSA	mortality	all_older_adults	Model1	ALL_COMPLETE_CASE_REQUIREMENT	1589	8.886	17883	17883	2577	16294	16294	2350
ELSA	mortality	all_older_adults	Model1	y	0	0	17883	17883	2577	16294	16294	2350
ELSA	mortality	all_older_adults	Model1	class_label	0	0	17883	17883	2577	16294	16294	2350
ELSA	mortality	all_older_adults	Model1	baseline_wave	0	0	17883	17883	2577	16294	16294	2350
ELSA	mortality	all_older_adults	Model1	age	0	0	17883	17883	2577	16294	16294	2350
ELSA	mortality	all_older_adults	Model1	female	0	0	17883	17883	2577	16294	16294	2350
ELSA	mortality	all_older_adults	Model1	education	1587	8.874	17883	17883	2577	16294	16294	2350
ELSA	mortality	all_older_adults	Model1	married	2	0.011	17883	17883	2577	16294	16294	2350
ELSA	mortality	all_older_adults	Model2	ALL_COMPLETE_CASE_REQUIREMENT	1589	8.886	17883	17883	2577	16294	16294	2350
ELSA	mortality	all_older_adults	Model2	y	0	0	17883	17883	2577	16294	16294	2350
ELSA	mortality	all_older_adults	Model2	class_label	0	0	17883	17883	2577	16294	16294	2350
ELSA	mortality	all_older_adults	Model2	baseline_wave	0	0	17883	17883	2577	16294	16294	2350
ELSA	mortality	all_older_adults	Model2	age	0	0	17883	17883	2577	16294	16294	2350
ELSA	mortality	all_older_adults	Model2	female	0	0	17883	17883	2577	16294	16294	2350
ELSA	mortality	all_older_adults	Model2	education	1587	8.874	17883	17883	2577	16294	16294	2350
ELSA	mortality	all_older_adults	Model2	married	2	0.011	17883	17883	2577	16294	16294	2350
ELSA	mortality	all_older_adults	Model2	baseline_cesd_total	0	0	17883	17883	2577	16294	16294	2350
ELSA	mortality	all_older_adults	Model3	ALL_COMPLETE_CASE_REQUIREMENT	2645	14.791	17883	17883	2577	15238	15238	2310
ELSA	mortality	all_older_adults	Model3	y	0	0	17883	17883	2577	15238	15238	2310
ELSA	mortality	all_older_adults	Model3	class_label	0	0	17883	17883	2577	15238	15238	2310
ELSA	mortality	all_older_adults	Model3	baseline_wave	0	0	17883	17883	2577	15238	15238	2310
ELSA	mortality	all_older_adults	Model3	age	0	0	17883	17883	2577	15238	15238	2310
ELSA	mortality	all_older_adults	Model3	female	0	0	17883	17883	2577	15238	15238	2310
ELSA	mortality	all_older_adults	Model3	education	1587	8.874	17883	17883	2577	15238	15238	2310
ELSA	mortality	all_older_adults	Model3	married	2	0.011	17883	17883	2577	15238	15238	2310
ELSA	mortality	all_older_adults	Model3	baseline_cesd_total	0	0	17883	17883	2577	15238	15238	2310
ELSA	mortality	all_older_adults	Model3	current_smoking	18	0.101	17883	17883	2577	15238	15238	2310
ELSA	mortality	all_older_adults	Model3	any_drinking	1123	6.28	17883	17883	2577	15238	15238	2310
ELSA	mortality	all_older_adults	Model3	chronic_count	0	0	17883	17883	2577	15238	15238	2310
ELSA	mortality	all_older_adults	Model3	baseline_adl_count	1	0.006	17883	17883	2577	15238	15238	2310
ELSA	mortality	all_older_adults	Model3	baseline_iadl_count	1	0.006	17883	17883	2577	15238	15238	2310
HRS	mortality	all_older_adults	Model0	ALL_COMPLETE_CASE_REQUIREMENT	0	0	40119	40119	15312	40119	40119	15312
HRS	mortality	all_older_adults	Model0	y	0	0	40119	40119	15312	40119	40119	15312
HRS	mortality	all_older_adults	Model0	class_label	0	0	40119	40119	15312	40119	40119	15312
HRS	mortality	all_older_adults	Model0	baseline_wave	0	0	40119	40119	15312	40119	40119	15312
HRS	mortality	all_older_adults	Model1	ALL_COMPLETE_CASE_REQUIREMENT	39	0.097	40119	40119	15312	40080	40080	15300
HRS	mortality	all_older_adults	Model1	y	0	0	40119	40119	15312	40080	40080	15300
HRS	mortality	all_older_adults	Model1	class_label	0	0	40119	40119	15312	40080	40080	15300
HRS	mortality	all_older_adults	Model1	baseline_wave	0	0	40119	40119	15312	40080	40080	15300
HRS	mortality	all_older_adults	Model1	age	1	0.002	40119	40119	15312	40080	40080	15300
HRS	mortality	all_older_adults	Model1	female	0	0	40119	40119	15312	40080	40080	15300
HRS	mortality	all_older_adults	Model1	education	13	0.032	40119	40119	15312	40080	40080	15300
HRS	mortality	all_older_adults	Model1	married	25	0.062	40119	40119	15312	40080	40080	15300
HRS	mortality	all_older_adults	Model2	ALL_COMPLETE_CASE_REQUIREMENT	39	0.097	40119	40119	15312	40080	40080	15300
HRS	mortality	all_older_adults	Model2	y	0	0	40119	40119	15312	40080	40080	15300
HRS	mortality	all_older_adults	Model2	class_label	0	0	40119	40119	15312	40080	40080	15300
HRS	mortality	all_older_adults	Model2	baseline_wave	0	0	40119	40119	15312	40080	40080	15300
HRS	mortality	all_older_adults	Model2	age	1	0.002	40119	40119	15312	40080	40080	15300
HRS	mortality	all_older_adults	Model2	female	0	0	40119	40119	15312	40080	40080	15300
HRS	mortality	all_older_adults	Model2	education	13	0.032	40119	40119	15312	40080	40080	15300
HRS	mortality	all_older_adults	Model2	married	25	0.062	40119	40119	15312	40080	40080	15300
HRS	mortality	all_older_adults	Model2	baseline_cesd_total	0	0	40119	40119	15312	40080	40080	15300
HRS	mortality	all_older_adults	Model3	ALL_COMPLETE_CASE_REQUIREMENT	318	0.793	40119	40119	15312	39801	39801	15233
HRS	mortality	all_older_adults	Model3	y	0	0	40119	40119	15312	39801	39801	15233
HRS	mortality	all_older_adults	Model3	class_label	0	0	40119	40119	15312	39801	39801	15233
HRS	mortality	all_older_adults	Model3	baseline_wave	0	0	40119	40119	15312	39801	39801	15233
HRS	mortality	all_older_adults	Model3	age	1	0.002	40119	40119	15312	39801	39801	15233
HRS	mortality	all_older_adults	Model3	female	0	0	40119	40119	15312	39801	39801	15233
HRS	mortality	all_older_adults	Model3	education	13	0.032	40119	40119	15312	39801	39801	15233
HRS	mortality	all_older_adults	Model3	married	25	0.062	40119	40119	15312	39801	39801	15233
HRS	mortality	all_older_adults	Model3	baseline_cesd_total	0	0	40119	40119	15312	39801	39801	15233
HRS	mortality	all_older_adults	Model3	current_smoking	96	0.239	40119	40119	15312	39801	39801	15233
HRS	mortality	all_older_adults	Model3	any_drinking	2	0.005	40119	40119	15312	39801	39801	15233
HRS	mortality	all_older_adults	Model3	chronic_count	0	0	40119	40119	15312	39801	39801	15233
HRS	mortality	all_older_adults	Model3	baseline_adl_count	174	0.434	40119	40119	15312	39801	39801	15233
HRS	mortality	all_older_adults	Model3	baseline_iadl_count	182	0.454	40119	40119	15312	39801	39801	15233
ELSA	future_elevated_cesd8_ge3_repeated	baseline_CESD_ge3_sensitivity	Model2	ALL_COMPLETE_CASE_REQUIREMENT	1099	7.918	13880	3361	6909	12781	3092	6346
ELSA	future_elevated_cesd8_ge3_repeated	baseline_CESD_ge3_sensitivity	Model2	y	0	0	13880	3361	6909	12781	3092	6346
ELSA	future_elevated_cesd8_ge3_repeated	baseline_CESD_ge3_sensitivity	Model2	class_label	0	0	13880	3361	6909	12781	3092	6346
ELSA	future_elevated_cesd8_ge3_repeated	baseline_CESD_ge3_sensitivity	Model2	time_since_baseline	0	0	13880	3361	6909	12781	3092	6346
ELSA	future_elevated_cesd8_ge3_repeated	baseline_CESD_ge3_sensitivity	Model2	baseline_wave	0	0	13880	3361	6909	12781	3092	6346
ELSA	future_elevated_cesd8_ge3_repeated	baseline_CESD_ge3_sensitivity	Model2	age	0	0	13880	3361	6909	12781	3092	6346
ELSA	future_elevated_cesd8_ge3_repeated	baseline_CESD_ge3_sensitivity	Model2	female	0	0	13880	3361	6909	12781	3092	6346
ELSA	future_elevated_cesd8_ge3_repeated	baseline_CESD_ge3_sensitivity	Model2	education	1099	7.918	13880	3361	6909	12781	3092	6346
ELSA	future_elevated_cesd8_ge3_repeated	baseline_CESD_ge3_sensitivity	Model2	married	0	0	13880	3361	6909	12781	3092	6346
ELSA	future_elevated_cesd8_ge3_repeated	baseline_CESD_ge3_sensitivity	Model2	baseline_cesd_total	0	0	13880	3361	6909	12781	3092	6346
ELSA	future_elevated_cesd8_ge3_repeated	baseline_CESD_ge3_sensitivity	Model3	ALL_COMPLETE_CASE_REQUIREMENT	1853	13.35	13880	3361	6909	12027	2864	5940
ELSA	future_elevated_cesd8_ge3_repeated	baseline_CESD_ge3_sensitivity	Model3	y	0	0	13880	3361	6909	12027	2864	5940
ELSA	future_elevated_cesd8_ge3_repeated	baseline_CESD_ge3_sensitivity	Model3	class_label	0	0	13880	3361	6909	12027	2864	5940
ELSA	future_elevated_cesd8_ge3_repeated	baseline_CESD_ge3_sensitivity	Model3	time_since_baseline	0	0	13880	3361	6909	12027	2864	5940
ELSA	future_elevated_cesd8_ge3_repeated	baseline_CESD_ge3_sensitivity	Model3	baseline_wave	0	0	13880	3361	6909	12027	2864	5940
ELSA	future_elevated_cesd8_ge3_repeated	baseline_CESD_ge3_sensitivity	Model3	age	0	0	13880	3361	6909	12027	2864	5940
ELSA	future_elevated_cesd8_ge3_repeated	baseline_CESD_ge3_sensitivity	Model3	female	0	0	13880	3361	6909	12027	2864	5940
ELSA	future_elevated_cesd8_ge3_repeated	baseline_CESD_ge3_sensitivity	Model3	education	1099	7.918	13880	3361	6909	12027	2864	5940
ELSA	future_elevated_cesd8_ge3_repeated	baseline_CESD_ge3_sensitivity	Model3	married	0	0	13880	3361	6909	12027	2864	5940
ELSA	future_elevated_cesd8_ge3_repeated	baseline_CESD_ge3_sensitivity	Model3	baseline_cesd_total	0	0	13880	3361	6909	12027	2864	5940
ELSA	future_elevated_cesd8_ge3_repeated	baseline_CESD_ge3_sensitivity	Model3	current_smoking	9	0.065	13880	3361	6909	12027	2864	5940
ELSA	future_elevated_cesd8_ge3_repeated	baseline_CESD_ge3_sensitivity	Model3	any_drinking	792	5.706	13880	3361	6909	12027	2864	5940
ELSA	future_elevated_cesd8_ge3_repeated	baseline_CESD_ge3_sensitivity	Model3	chronic_count	0	0	13880	3361	6909	12027	2864	5940
ELSA	future_elevated_cesd8_ge3_repeated	baseline_CESD_ge3_sensitivity	Model3	baseline_adl_count	0	0	13880	3361	6909	12027	2864	5940
ELSA	future_elevated_cesd8_ge3_repeated	baseline_CESD_ge3_sensitivity	Model3	baseline_iadl_count	0	0	13880	3361	6909	12027	2864	5940
HRS	future_elevated_cesd8_ge3_repeated	baseline_CESD_ge3_sensitivity	Model2	ALL_COMPLETE_CASE_REQUIREMENT	84	0.194	43381	8159	22329	43297	8144	22290
HRS	future_elevated_cesd8_ge3_repeated	baseline_CESD_ge3_sensitivity	Model2	y	0	0	43381	8159	22329	43297	8144	22290
HRS	future_elevated_cesd8_ge3_repeated	baseline_CESD_ge3_sensitivity	Model2	class_label	0	0	43381	8159	22329	43297	8144	22290
HRS	future_elevated_cesd8_ge3_repeated	baseline_CESD_ge3_sensitivity	Model2	time_since_baseline	0	0	43381	8159	22329	43297	8144	22290
HRS	future_elevated_cesd8_ge3_repeated	baseline_CESD_ge3_sensitivity	Model2	baseline_wave	0	0	43381	8159	22329	43297	8144	22290
HRS	future_elevated_cesd8_ge3_repeated	baseline_CESD_ge3_sensitivity	Model2	age	0	0	43381	8159	22329	43297	8144	22290
HRS	future_elevated_cesd8_ge3_repeated	baseline_CESD_ge3_sensitivity	Model2	female	0	0	43381	8159	22329	43297	8144	22290
HRS	future_elevated_cesd8_ge3_repeated	baseline_CESD_ge3_sensitivity	Model2	education	15	0.035	43381	8159	22329	43297	8144	22290
HRS	future_elevated_cesd8_ge3_repeated	baseline_CESD_ge3_sensitivity	Model2	married	69	0.159	43381	8159	22329	43297	8144	22290
HRS	future_elevated_cesd8_ge3_repeated	baseline_CESD_ge3_sensitivity	Model2	baseline_cesd_total	0	0	43381	8159	22329	43297	8144	22290
HRS	future_elevated_cesd8_ge3_repeated	baseline_CESD_ge3_sensitivity	Model3	ALL_COMPLETE_CASE_REQUIREMENT	359	0.828	43381	8159	22329	43022	8082	22153
HRS	future_elevated_cesd8_ge3_repeated	baseline_CESD_ge3_sensitivity	Model3	y	0	0	43381	8159	22329	43022	8082	22153
HRS	future_elevated_cesd8_ge3_repeated	baseline_CESD_ge3_sensitivity	Model3	class_label	0	0	43381	8159	22329	43022	8082	22153
HRS	future_elevated_cesd8_ge3_repeated	baseline_CESD_ge3_sensitivity	Model3	time_since_baseline	0	0	43381	8159	22329	43022	8082	22153
HRS	future_elevated_cesd8_ge3_repeated	baseline_CESD_ge3_sensitivity	Model3	baseline_wave	0	0	43381	8159	22329	43022	8082	22153
HRS	future_elevated_cesd8_ge3_repeated	baseline_CESD_ge3_sensitivity	Model3	age	0	0	43381	8159	22329	43022	8082	22153
HRS	future_elevated_cesd8_ge3_repeated	baseline_CESD_ge3_sensitivity	Model3	female	0	0	43381	8159	22329	43022	8082	22153
HRS	future_elevated_cesd8_ge3_repeated	baseline_CESD_ge3_sensitivity	Model3	education	15	0.035	43381	8159	22329	43022	8082	22153
HRS	future_elevated_cesd8_ge3_repeated	baseline_CESD_ge3_sensitivity	Model3	married	69	0.159	43381	8159	22329	43022	8082	22153
HRS	future_elevated_cesd8_ge3_repeated	baseline_CESD_ge3_sensitivity	Model3	baseline_cesd_total	0	0	43381	8159	22329	43022	8082	22153
HRS	future_elevated_cesd8_ge3_repeated	baseline_CESD_ge3_sensitivity	Model3	current_smoking	101	0.233	43381	8159	22329	43022	8082	22153
HRS	future_elevated_cesd8_ge3_repeated	baseline_CESD_ge3_sensitivity	Model3	any_drinking	0	0	43381	8159	22329	43022	8082	22153
HRS	future_elevated_cesd8_ge3_repeated	baseline_CESD_ge3_sensitivity	Model3	chronic_count	0	0	43381	8159	22329	43022	8082	22153
HRS	future_elevated_cesd8_ge3_repeated	baseline_CESD_ge3_sensitivity	Model3	baseline_adl_count	167	0.385	43381	8159	22329	43022	8082	22153
HRS	future_elevated_cesd8_ge3_repeated	baseline_CESD_ge3_sensitivity	Model3	baseline_iadl_count	174	0.401	43381	8159	22329	43022	8082	22153
ELSA	adl_worsening_any	baseline_CESD_ge3_sensitivity	Model2	ALL_COMPLETE_CASE_REQUIREMENT	274	7.958	3443	3443	1491	3169	3169	1368
ELSA	adl_worsening_any	baseline_CESD_ge3_sensitivity	Model2	y	0	0	3443	3443	1491	3169	3169	1368
ELSA	adl_worsening_any	baseline_CESD_ge3_sensitivity	Model2	class_label	0	0	3443	3443	1491	3169	3169	1368
ELSA	adl_worsening_any	baseline_CESD_ge3_sensitivity	Model2	baseline_wave	0	0	3443	3443	1491	3169	3169	1368
ELSA	adl_worsening_any	baseline_CESD_ge3_sensitivity	Model2	age	0	0	3443	3443	1491	3169	3169	1368
ELSA	adl_worsening_any	baseline_CESD_ge3_sensitivity	Model2	female	0	0	3443	3443	1491	3169	3169	1368
ELSA	adl_worsening_any	baseline_CESD_ge3_sensitivity	Model2	education	274	7.958	3443	3443	1491	3169	3169	1368
ELSA	adl_worsening_any	baseline_CESD_ge3_sensitivity	Model2	married	0	0	3443	3443	1491	3169	3169	1368
ELSA	adl_worsening_any	baseline_CESD_ge3_sensitivity	Model2	baseline_adl_count	0	0	3443	3443	1491	3169	3169	1368
ELSA	adl_worsening_any	baseline_CESD_ge3_sensitivity	Model2	n_future_aux_waves	0	0	3443	3443	1491	3169	3169	1368
ELSA	adl_worsening_any	baseline_CESD_ge3_sensitivity	Model2	baseline_cesd_total	0	0	3443	3443	1491	3169	3169	1368
ELSA	adl_worsening_any	baseline_CESD_ge3_sensitivity	Model3	ALL_COMPLETE_CASE_REQUIREMENT	514	14.929	3443	3443	1491	2929	2929	1281
ELSA	adl_worsening_any	baseline_CESD_ge3_sensitivity	Model3	y	0	0	3443	3443	1491	2929	2929	1281
ELSA	adl_worsening_any	baseline_CESD_ge3_sensitivity	Model3	class_label	0	0	3443	3443	1491	2929	2929	1281
ELSA	adl_worsening_any	baseline_CESD_ge3_sensitivity	Model3	baseline_wave	0	0	3443	3443	1491	2929	2929	1281
ELSA	adl_worsening_any	baseline_CESD_ge3_sensitivity	Model3	age	0	0	3443	3443	1491	2929	2929	1281
ELSA	adl_worsening_any	baseline_CESD_ge3_sensitivity	Model3	female	0	0	3443	3443	1491	2929	2929	1281
ELSA	adl_worsening_any	baseline_CESD_ge3_sensitivity	Model3	education	274	7.958	3443	3443	1491	2929	2929	1281
ELSA	adl_worsening_any	baseline_CESD_ge3_sensitivity	Model3	married	0	0	3443	3443	1491	2929	2929	1281
ELSA	adl_worsening_any	baseline_CESD_ge3_sensitivity	Model3	baseline_adl_count	0	0	3443	3443	1491	2929	2929	1281
ELSA	adl_worsening_any	baseline_CESD_ge3_sensitivity	Model3	n_future_aux_waves	0	0	3443	3443	1491	2929	2929	1281
ELSA	adl_worsening_any	baseline_CESD_ge3_sensitivity	Model3	baseline_cesd_total	0	0	3443	3443	1491	2929	2929	1281
ELSA	adl_worsening_any	baseline_CESD_ge3_sensitivity	Model3	current_smoking	2	0.058	3443	3443	1491	2929	2929	1281
ELSA	adl_worsening_any	baseline_CESD_ge3_sensitivity	Model3	any_drinking	255	7.406	3443	3443	1491	2929	2929	1281
ELSA	adl_worsening_any	baseline_CESD_ge3_sensitivity	Model3	chronic_count	0	0	3443	3443	1491	2929	2929	1281
ELSA	adl_worsening_any	baseline_CESD_ge3_sensitivity	Model3	baseline_iadl_count	0	0	3443	3443	1491	2929	2929	1281
HRS	adl_worsening_any	baseline_CESD_ge3_sensitivity	Model2	ALL_COMPLETE_CASE_REQUIREMENT	15	0.18	8318	8318	4342	8303	8303	4334
HRS	adl_worsening_any	baseline_CESD_ge3_sensitivity	Model2	y	0	0	8318	8318	4342	8303	8303	4334
HRS	adl_worsening_any	baseline_CESD_ge3_sensitivity	Model2	class_label	0	0	8318	8318	4342	8303	8303	4334
HRS	adl_worsening_any	baseline_CESD_ge3_sensitivity	Model2	baseline_wave	0	0	8318	8318	4342	8303	8303	4334
HRS	adl_worsening_any	baseline_CESD_ge3_sensitivity	Model2	age	0	0	8318	8318	4342	8303	8303	4334
HRS	adl_worsening_any	baseline_CESD_ge3_sensitivity	Model2	female	0	0	8318	8318	4342	8303	8303	4334
HRS	adl_worsening_any	baseline_CESD_ge3_sensitivity	Model2	education	2	0.024	8318	8318	4342	8303	8303	4334
HRS	adl_worsening_any	baseline_CESD_ge3_sensitivity	Model2	married	13	0.156	8318	8318	4342	8303	8303	4334
HRS	adl_worsening_any	baseline_CESD_ge3_sensitivity	Model2	baseline_adl_count	0	0	8318	8318	4342	8303	8303	4334
HRS	adl_worsening_any	baseline_CESD_ge3_sensitivity	Model2	n_future_aux_waves	0	0	8318	8318	4342	8303	8303	4334
HRS	adl_worsening_any	baseline_CESD_ge3_sensitivity	Model2	baseline_cesd_total	0	0	8318	8318	4342	8303	8303	4334
HRS	adl_worsening_any	baseline_CESD_ge3_sensitivity	Model3	ALL_COMPLETE_CASE_REQUIREMENT	43	0.517	8318	8318	4342	8275	8275	4316
HRS	adl_worsening_any	baseline_CESD_ge3_sensitivity	Model3	y	0	0	8318	8318	4342	8275	8275	4316
HRS	adl_worsening_any	baseline_CESD_ge3_sensitivity	Model3	class_label	0	0	8318	8318	4342	8275	8275	4316
HRS	adl_worsening_any	baseline_CESD_ge3_sensitivity	Model3	baseline_wave	0	0	8318	8318	4342	8275	8275	4316
HRS	adl_worsening_any	baseline_CESD_ge3_sensitivity	Model3	age	0	0	8318	8318	4342	8275	8275	4316
HRS	adl_worsening_any	baseline_CESD_ge3_sensitivity	Model3	female	0	0	8318	8318	4342	8275	8275	4316
HRS	adl_worsening_any	baseline_CESD_ge3_sensitivity	Model3	education	2	0.024	8318	8318	4342	8275	8275	4316
HRS	adl_worsening_any	baseline_CESD_ge3_sensitivity	Model3	married	13	0.156	8318	8318	4342	8275	8275	4316
HRS	adl_worsening_any	baseline_CESD_ge3_sensitivity	Model3	baseline_adl_count	0	0	8318	8318	4342	8275	8275	4316
HRS	adl_worsening_any	baseline_CESD_ge3_sensitivity	Model3	n_future_aux_waves	0	0	8318	8318	4342	8275	8275	4316
HRS	adl_worsening_any	baseline_CESD_ge3_sensitivity	Model3	baseline_cesd_total	0	0	8318	8318	4342	8275	8275	4316
HRS	adl_worsening_any	baseline_CESD_ge3_sensitivity	Model3	current_smoking	26	0.313	8318	8318	4342	8275	8275	4316
HRS	adl_worsening_any	baseline_CESD_ge3_sensitivity	Model3	any_drinking	0	0	8318	8318	4342	8275	8275	4316
HRS	adl_worsening_any	baseline_CESD_ge3_sensitivity	Model3	chronic_count	0	0	8318	8318	4342	8275	8275	4316
HRS	adl_worsening_any	baseline_CESD_ge3_sensitivity	Model3	baseline_iadl_count	2	0.024	8318	8318	4342	8275	8275	4316
ELSA	iadl_worsening_any	baseline_CESD_ge3_sensitivity	Model2	ALL_COMPLETE_CASE_REQUIREMENT	274	7.958	3443	3443	774	3169	3169	716
ELSA	iadl_worsening_any	baseline_CESD_ge3_sensitivity	Model2	y	0	0	3443	3443	774	3169	3169	716
ELSA	iadl_worsening_any	baseline_CESD_ge3_sensitivity	Model2	class_label	0	0	3443	3443	774	3169	3169	716
ELSA	iadl_worsening_any	baseline_CESD_ge3_sensitivity	Model2	baseline_wave	0	0	3443	3443	774	3169	3169	716
ELSA	iadl_worsening_any	baseline_CESD_ge3_sensitivity	Model2	age	0	0	3443	3443	774	3169	3169	716
ELSA	iadl_worsening_any	baseline_CESD_ge3_sensitivity	Model2	female	0	0	3443	3443	774	3169	3169	716
ELSA	iadl_worsening_any	baseline_CESD_ge3_sensitivity	Model2	education	274	7.958	3443	3443	774	3169	3169	716
ELSA	iadl_worsening_any	baseline_CESD_ge3_sensitivity	Model2	married	0	0	3443	3443	774	3169	3169	716
ELSA	iadl_worsening_any	baseline_CESD_ge3_sensitivity	Model2	baseline_iadl_count	0	0	3443	3443	774	3169	3169	716
ELSA	iadl_worsening_any	baseline_CESD_ge3_sensitivity	Model2	n_future_aux_waves	0	0	3443	3443	774	3169	3169	716
ELSA	iadl_worsening_any	baseline_CESD_ge3_sensitivity	Model2	baseline_cesd_total	0	0	3443	3443	774	3169	3169	716
ELSA	iadl_worsening_any	baseline_CESD_ge3_sensitivity	Model3	ALL_COMPLETE_CASE_REQUIREMENT	514	14.929	3443	3443	774	2929	2929	666
ELSA	iadl_worsening_any	baseline_CESD_ge3_sensitivity	Model3	y	0	0	3443	3443	774	2929	2929	666
ELSA	iadl_worsening_any	baseline_CESD_ge3_sensitivity	Model3	class_label	0	0	3443	3443	774	2929	2929	666
ELSA	iadl_worsening_any	baseline_CESD_ge3_sensitivity	Model3	baseline_wave	0	0	3443	3443	774	2929	2929	666
ELSA	iadl_worsening_any	baseline_CESD_ge3_sensitivity	Model3	age	0	0	3443	3443	774	2929	2929	666
ELSA	iadl_worsening_any	baseline_CESD_ge3_sensitivity	Model3	female	0	0	3443	3443	774	2929	2929	666
ELSA	iadl_worsening_any	baseline_CESD_ge3_sensitivity	Model3	education	274	7.958	3443	3443	774	2929	2929	666
ELSA	iadl_worsening_any	baseline_CESD_ge3_sensitivity	Model3	married	0	0	3443	3443	774	2929	2929	666
ELSA	iadl_worsening_any	baseline_CESD_ge3_sensitivity	Model3	baseline_iadl_count	0	0	3443	3443	774	2929	2929	666
ELSA	iadl_worsening_any	baseline_CESD_ge3_sensitivity	Model3	n_future_aux_waves	0	0	3443	3443	774	2929	2929	666
ELSA	iadl_worsening_any	baseline_CESD_ge3_sensitivity	Model3	baseline_cesd_total	0	0	3443	3443	774	2929	2929	666
ELSA	iadl_worsening_any	baseline_CESD_ge3_sensitivity	Model3	current_smoking	2	0.058	3443	3443	774	2929	2929	666
ELSA	iadl_worsening_any	baseline_CESD_ge3_sensitivity	Model3	any_drinking	255	7.406	3443	3443	774	2929	2929	666
ELSA	iadl_worsening_any	baseline_CESD_ge3_sensitivity	Model3	chronic_count	0	0	3443	3443	774	2929	2929	666
ELSA	iadl_worsening_any	baseline_CESD_ge3_sensitivity	Model3	baseline_adl_count	0	0	3443	3443	774	2929	2929	666
HRS	iadl_worsening_any	baseline_CESD_ge3_sensitivity	Model2	ALL_COMPLETE_CASE_REQUIREMENT	15	0.18	8316	8316	4557	8301	8301	4549
HRS	iadl_worsening_any	baseline_CESD_ge3_sensitivity	Model2	y	0	0	8316	8316	4557	8301	8301	4549
HRS	iadl_worsening_any	baseline_CESD_ge3_sensitivity	Model2	class_label	0	0	8316	8316	4557	8301	8301	4549
HRS	iadl_worsening_any	baseline_CESD_ge3_sensitivity	Model2	baseline_wave	0	0	8316	8316	4557	8301	8301	4549
HRS	iadl_worsening_any	baseline_CESD_ge3_sensitivity	Model2	age	0	0	8316	8316	4557	8301	8301	4549
HRS	iadl_worsening_any	baseline_CESD_ge3_sensitivity	Model2	female	0	0	8316	8316	4557	8301	8301	4549
HRS	iadl_worsening_any	baseline_CESD_ge3_sensitivity	Model2	education	2	0.024	8316	8316	4557	8301	8301	4549
HRS	iadl_worsening_any	baseline_CESD_ge3_sensitivity	Model2	married	13	0.156	8316	8316	4557	8301	8301	4549
HRS	iadl_worsening_any	baseline_CESD_ge3_sensitivity	Model2	baseline_iadl_count	0	0	8316	8316	4557	8301	8301	4549
HRS	iadl_worsening_any	baseline_CESD_ge3_sensitivity	Model2	n_future_aux_waves	0	0	8316	8316	4557	8301	8301	4549
HRS	iadl_worsening_any	baseline_CESD_ge3_sensitivity	Model2	baseline_cesd_total	0	0	8316	8316	4557	8301	8301	4549
HRS	iadl_worsening_any	baseline_CESD_ge3_sensitivity	Model3	ALL_COMPLETE_CASE_REQUIREMENT	41	0.493	8316	8316	4557	8275	8275	4529
HRS	iadl_worsening_any	baseline_CESD_ge3_sensitivity	Model3	y	0	0	8316	8316	4557	8275	8275	4529
HRS	iadl_worsening_any	baseline_CESD_ge3_sensitivity	Model3	class_label	0	0	8316	8316	4557	8275	8275	4529
HRS	iadl_worsening_any	baseline_CESD_ge3_sensitivity	Model3	baseline_wave	0	0	8316	8316	4557	8275	8275	4529
HRS	iadl_worsening_any	baseline_CESD_ge3_sensitivity	Model3	age	0	0	8316	8316	4557	8275	8275	4529
HRS	iadl_worsening_any	baseline_CESD_ge3_sensitivity	Model3	female	0	0	8316	8316	4557	8275	8275	4529
HRS	iadl_worsening_any	baseline_CESD_ge3_sensitivity	Model3	education	2	0.024	8316	8316	4557	8275	8275	4529
HRS	iadl_worsening_any	baseline_CESD_ge3_sensitivity	Model3	married	13	0.156	8316	8316	4557	8275	8275	4529
HRS	iadl_worsening_any	baseline_CESD_ge3_sensitivity	Model3	baseline_iadl_count	0	0	8316	8316	4557	8275	8275	4529
HRS	iadl_worsening_any	baseline_CESD_ge3_sensitivity	Model3	n_future_aux_waves	0	0	8316	8316	4557	8275	8275	4529
HRS	iadl_worsening_any	baseline_CESD_ge3_sensitivity	Model3	baseline_cesd_total	0	0	8316	8316	4557	8275	8275	4529
HRS	iadl_worsening_any	baseline_CESD_ge3_sensitivity	Model3	current_smoking	26	0.313	8316	8316	4557	8275	8275	4529
HRS	iadl_worsening_any	baseline_CESD_ge3_sensitivity	Model3	any_drinking	0	0	8316	8316	4557	8275	8275	4529
HRS	iadl_worsening_any	baseline_CESD_ge3_sensitivity	Model3	chronic_count	0	0	8316	8316	4557	8275	8275	4529
HRS	iadl_worsening_any	baseline_CESD_ge3_sensitivity	Model3	baseline_adl_count	0	0	8316	8316	4557	8275	8275	4529
ELSA	mortality	baseline_CESD_ge3_sensitivity	Model2	ALL_COMPLETE_CASE_REQUIREMENT	340	7.991	4255	4255	890	3915	3915	822
ELSA	mortality	baseline_CESD_ge3_sensitivity	Model2	y	0	0	4255	4255	890	3915	3915	822
ELSA	mortality	baseline_CESD_ge3_sensitivity	Model2	class_label	0	0	4255	4255	890	3915	3915	822
ELSA	mortality	baseline_CESD_ge3_sensitivity	Model2	baseline_wave	0	0	4255	4255	890	3915	3915	822
ELSA	mortality	baseline_CESD_ge3_sensitivity	Model2	age	0	0	4255	4255	890	3915	3915	822
ELSA	mortality	baseline_CESD_ge3_sensitivity	Model2	female	0	0	4255	4255	890	3915	3915	822
ELSA	mortality	baseline_CESD_ge3_sensitivity	Model2	education	339	7.967	4255	4255	890	3915	3915	822
ELSA	mortality	baseline_CESD_ge3_sensitivity	Model2	married	1	0.024	4255	4255	890	3915	3915	822
ELSA	mortality	baseline_CESD_ge3_sensitivity	Model2	baseline_cesd_total	0	0	4255	4255	890	3915	3915	822
ELSA	mortality	baseline_CESD_ge3_sensitivity	Model3	ALL_COMPLETE_CASE_REQUIREMENT	655	15.394	4255	4255	890	3600	3600	798
ELSA	mortality	baseline_CESD_ge3_sensitivity	Model3	y	0	0	4255	4255	890	3600	3600	798
ELSA	mortality	baseline_CESD_ge3_sensitivity	Model3	class_label	0	0	4255	4255	890	3600	3600	798
ELSA	mortality	baseline_CESD_ge3_sensitivity	Model3	baseline_wave	0	0	4255	4255	890	3600	3600	798
ELSA	mortality	baseline_CESD_ge3_sensitivity	Model3	age	0	0	4255	4255	890	3600	3600	798
ELSA	mortality	baseline_CESD_ge3_sensitivity	Model3	female	0	0	4255	4255	890	3600	3600	798
ELSA	mortality	baseline_CESD_ge3_sensitivity	Model3	education	339	7.967	4255	4255	890	3600	3600	798
ELSA	mortality	baseline_CESD_ge3_sensitivity	Model3	married	1	0.024	4255	4255	890	3600	3600	798
ELSA	mortality	baseline_CESD_ge3_sensitivity	Model3	baseline_cesd_total	0	0	4255	4255	890	3600	3600	798
ELSA	mortality	baseline_CESD_ge3_sensitivity	Model3	current_smoking	4	0.094	4255	4255	890	3600	3600	798
ELSA	mortality	baseline_CESD_ge3_sensitivity	Model3	any_drinking	335	7.873	4255	4255	890	3600	3600	798
ELSA	mortality	baseline_CESD_ge3_sensitivity	Model3	chronic_count	0	0	4255	4255	890	3600	3600	798
ELSA	mortality	baseline_CESD_ge3_sensitivity	Model3	baseline_adl_count	0	0	4255	4255	890	3600	3600	798
ELSA	mortality	baseline_CESD_ge3_sensitivity	Model3	baseline_iadl_count	0	0	4255	4255	890	3600	3600	798
HRS	mortality	baseline_CESD_ge3_sensitivity	Model2	ALL_COMPLETE_CASE_REQUIREMENT	16	0.173	9274	9274	3991	9258	9258	3986
HRS	mortality	baseline_CESD_ge3_sensitivity	Model2	y	0	0	9274	9274	3991	9258	9258	3986
HRS	mortality	baseline_CESD_ge3_sensitivity	Model2	class_label	0	0	9274	9274	3991	9258	9258	3986
HRS	mortality	baseline_CESD_ge3_sensitivity	Model2	baseline_wave	0	0	9274	9274	3991	9258	9258	3986
HRS	mortality	baseline_CESD_ge3_sensitivity	Model2	age	1	0.011	9274	9274	3991	9258	9258	3986
HRS	mortality	baseline_CESD_ge3_sensitivity	Model2	female	0	0	9274	9274	3991	9258	9258	3986
HRS	mortality	baseline_CESD_ge3_sensitivity	Model2	education	2	0.022	9274	9274	3991	9258	9258	3986
HRS	mortality	baseline_CESD_ge3_sensitivity	Model2	married	13	0.14	9274	9274	3991	9258	9258	3986
HRS	mortality	baseline_CESD_ge3_sensitivity	Model2	baseline_cesd_total	0	0	9274	9274	3991	9258	9258	3986
HRS	mortality	baseline_CESD_ge3_sensitivity	Model3	ALL_COMPLETE_CASE_REQUIREMENT	86	0.927	9274	9274	3991	9188	9188	3968
HRS	mortality	baseline_CESD_ge3_sensitivity	Model3	y	0	0	9274	9274	3991	9188	9188	3968
HRS	mortality	baseline_CESD_ge3_sensitivity	Model3	class_label	0	0	9274	9274	3991	9188	9188	3968
HRS	mortality	baseline_CESD_ge3_sensitivity	Model3	baseline_wave	0	0	9274	9274	3991	9188	9188	3968
HRS	mortality	baseline_CESD_ge3_sensitivity	Model3	age	1	0.011	9274	9274	3991	9188	9188	3968
HRS	mortality	baseline_CESD_ge3_sensitivity	Model3	female	0	0	9274	9274	3991	9188	9188	3968
HRS	mortality	baseline_CESD_ge3_sensitivity	Model3	education	2	0.022	9274	9274	3991	9188	9188	3968
HRS	mortality	baseline_CESD_ge3_sensitivity	Model3	married	13	0.14	9274	9274	3991	9188	9188	3968
HRS	mortality	baseline_CESD_ge3_sensitivity	Model3	baseline_cesd_total	0	0	9274	9274	3991	9188	9188	3968
HRS	mortality	baseline_CESD_ge3_sensitivity	Model3	current_smoking	26	0.28	9274	9274	3991	9188	9188	3968
HRS	mortality	baseline_CESD_ge3_sensitivity	Model3	any_drinking	0	0	9274	9274	3991	9188	9188	3968
HRS	mortality	baseline_CESD_ge3_sensitivity	Model3	chronic_count	0	0	9274	9274	3991	9188	9188	3968
HRS	mortality	baseline_CESD_ge3_sensitivity	Model3	baseline_adl_count	42	0.453	9274	9274	3991	9188	9188	3968
HRS	mortality	baseline_CESD_ge3_sensitivity	Model3	baseline_iadl_count	44	0.474	9274	9274	3991	9188	9188	3968

## Sheet: ph_assumption
term	chisq	df	p	error_message	cohort	analysis_sample	outcome	model
class_label	3.871	3	0.276		ELSA	all_older_adults	mortality	Model0
GLOBAL	3.871	3	0.276		ELSA	all_older_adults	mortality	Model0
PH_TEST_ERROR				system is computationally singular: reciprocal condition number = 1.18459e-23	ELSA	all_older_adults	mortality	Model1
PH_TEST_ERROR				system is computationally singular: reciprocal condition number = 1.65728e-23	ELSA	all_older_adults	mortality	Model2
PH_TEST_ERROR				system is computationally singular: reciprocal condition number = 2.9083e-24	ELSA	all_older_adults	mortality	Model3
class_label	135.236	3	0		HRS	all_older_adults	mortality	Model0
GLOBAL	135.236	3	0		HRS	all_older_adults	mortality	Model0
PH_TEST_ERROR				system is computationally singular: reciprocal condition number = 4.48521e-24	HRS	all_older_adults	mortality	Model1
PH_TEST_ERROR				system is computationally singular: reciprocal condition number = 1.4622e-21	HRS	all_older_adults	mortality	Model2
PH_TEST_ERROR				system is computationally singular: reciprocal condition number = 1.18571e-21	HRS	all_older_adults	mortality	Model3
PH_TEST_ERROR				system is computationally singular: reciprocal condition number = 2.0599e-24	ELSA	baseline_CESD_ge3_sensitivity	mortality	Model2
PH_TEST_ERROR				system is computationally singular: reciprocal condition number = 2.70451e-25	ELSA	baseline_CESD_ge3_sensitivity	mortality	Model3
PH_TEST_ERROR				system is computationally singular: reciprocal condition number = 3.30572e-22	HRS	baseline_CESD_ge3_sensitivity	mortality	Model2
PH_TEST_ERROR				system is computationally singular: reciprocal condition number = 2.2122e-23	HRS	baseline_CESD_ge3_sensitivity	mortality	Model3

## Sheet: cesd_ge3_sensitivity
term	estimate	std_error	statistic	p_value	class_comparison	comparison_label	cohort	outcome	model	analysis_sample	effect_type	effect	lower_95	upper_95	n_participants	n_observations	n_events	person_years
class_labelClass2_amotivation_sleep	-0.005	0.268	-0.018	0.986	Class 2 vs Class 1	Class 2: amotivation-sleep pattern vs Class 1: low symptom pattern	ELSA	future_elevated_cesd8_ge3_repeated	Model2	baseline_CESD_ge3_sensitivity	OR	0.995	0.588	1.684	3092	12781	6346
class_labelClass3_affective_loneliness	-0.14	0.273	-0.513	0.608	Class 3 vs Class 1	Class 3: affective-loneliness pattern vs Class 1: low symptom pattern	ELSA	future_elevated_cesd8_ge3_repeated	Model2	baseline_CESD_ge3_sensitivity	OR	0.869	0.509	1.485	3092	12781	6346
class_labelClass4_global_high	-0.017	0.282	-0.06	0.952	Class 4 vs Class 1	Class 4: global-high symptom pattern vs Class 1: low symptom pattern	ELSA	future_elevated_cesd8_ge3_repeated	Model2	baseline_CESD_ge3_sensitivity	OR	0.983	0.566	1.709	3092	12781	6346
class_labelClass2_amotivation_sleep	-0.117	0.294	-0.398	0.69	Class 2 vs Class 1	Class 2: amotivation-sleep pattern vs Class 1: low symptom pattern	ELSA	future_elevated_cesd8_ge3_repeated	Model3	baseline_CESD_ge3_sensitivity	OR	0.89	0.5	1.581	2864	12027	5940
class_labelClass3_affective_loneliness	-0.112	0.299	-0.376	0.707	Class 3 vs Class 1	Class 3: affective-loneliness pattern vs Class 1: low symptom pattern	ELSA	future_elevated_cesd8_ge3_repeated	Model3	baseline_CESD_ge3_sensitivity	OR	0.894	0.498	1.605	2864	12027	5940
class_labelClass4_global_high	-0.076	0.308	-0.246	0.806	Class 4 vs Class 1	Class 4: global-high symptom pattern vs Class 1: low symptom pattern	ELSA	future_elevated_cesd8_ge3_repeated	Model3	baseline_CESD_ge3_sensitivity	OR	0.927	0.507	1.695	2864	12027	5940
class_labelClass3_affective_loneliness	-0.321	0.047	-6.82	0	Class 3 vs Class 1	Class 3: affective-loneliness pattern vs Class 1: low symptom pattern	HRS	future_elevated_cesd8_ge3_repeated	Model2	baseline_CESD_ge3_sensitivity	OR	0.725	0.661	0.796	8144	43297	22290
class_labelClass4_global_high	-0.132	0.061	-2.161	0.031	Class 4 vs Class 1	Class 4: global-high symptom pattern vs Class 1: low symptom pattern	HRS	future_elevated_cesd8_ge3_repeated	Model2	baseline_CESD_ge3_sensitivity	OR	0.876	0.777	0.988	8144	43297	22290
class_labelClass3_affective_loneliness	-0.252	0.048	-5.292	0	Class 3 vs Class 1	Class 3: affective-loneliness pattern vs Class 1: low symptom pattern	HRS	future_elevated_cesd8_ge3_repeated	Model3	baseline_CESD_ge3_sensitivity	OR	0.777	0.708	0.853	8082	43022	22153
class_labelClass4_global_high	-0.075	0.062	-1.213	0.225	Class 4 vs Class 1	Class 4: global-high symptom pattern vs Class 1: low symptom pattern	HRS	future_elevated_cesd8_ge3_repeated	Model3	baseline_CESD_ge3_sensitivity	OR	0.928	0.822	1.047	8082	43022	22153
class_labelClass2_amotivation_sleep	-0.539	0.417	-1.291	0.197	Class 2 vs Class 1	Class 2: amotivation-sleep pattern vs Class 1: low symptom pattern	ELSA	adl_worsening_any	Model2	baseline_CESD_ge3_sensitivity	OR	0.584	0.258	1.322	3169	3169	1368
class_labelClass3_affective_loneliness	-0.799	0.423	-1.887	0.059	Class 3 vs Class 1	Class 3: affective-loneliness pattern vs Class 1: low symptom pattern	ELSA	adl_worsening_any	Model2	baseline_CESD_ge3_sensitivity	OR	0.45	0.196	1.031	3169	3169	1368
class_labelClass4_global_high	-0.41	0.43	-0.953	0.341	Class 4 vs Class 1	Class 4: global-high symptom pattern vs Class 1: low symptom pattern	ELSA	adl_worsening_any	Model2	baseline_CESD_ge3_sensitivity	OR	0.664	0.286	1.543	3169	3169	1368
class_labelClass2_amotivation_sleep	-0.701	0.43	-1.629	0.103	Class 2 vs Class 1	Class 2: amotivation-sleep pattern vs Class 1: low symptom pattern	ELSA	adl_worsening_any	Model3	baseline_CESD_ge3_sensitivity	OR	0.496	0.213	1.153	2929	2929	1281
class_labelClass3_affective_loneliness	-0.923	0.437	-2.113	0.035	Class 3 vs Class 1	Class 3: affective-loneliness pattern vs Class 1: low symptom pattern	ELSA	adl_worsening_any	Model3	baseline_CESD_ge3_sensitivity	OR	0.397	0.169	0.935	2929	2929	1281
class_labelClass4_global_high	-0.533	0.445	-1.2	0.23	Class 4 vs Class 1	Class 4: global-high symptom pattern vs Class 1: low symptom pattern	ELSA	adl_worsening_any	Model3	baseline_CESD_ge3_sensitivity	OR	0.587	0.245	1.402	2929	2929	1281
class_labelClass3_affective_loneliness	-0.416	0.067	-6.191	0	Class 3 vs Class 1	Class 3: affective-loneliness pattern vs Class 1: low symptom pattern	HRS	adl_worsening_any	Model2	baseline_CESD_ge3_sensitivity	OR	0.66	0.578	0.753	8303	8303	4334
class_labelClass4_global_high	-0.252	0.086	-2.937	0.003	Class 4 vs Class 1	Class 4: global-high symptom pattern vs Class 1: low symptom pattern	HRS	adl_worsening_any	Model2	baseline_CESD_ge3_sensitivity	OR	0.777	0.657	0.92	8303	8303	4334
class_labelClass3_affective_loneliness	-0.389	0.068	-5.715	0	Class 3 vs Class 1	Class 3: affective-loneliness pattern vs Class 1: low symptom pattern	HRS	adl_worsening_any	Model3	baseline_CESD_ge3_sensitivity	OR	0.677	0.593	0.774	8275	8275	4316
class_labelClass4_global_high	-0.243	0.087	-2.802	0.005	Class 4 vs Class 1	Class 4: global-high symptom pattern vs Class 1: low symptom pattern	HRS	adl_worsening_any	Model3	baseline_CESD_ge3_sensitivity	OR	0.784	0.662	0.93	8275	8275	4316
class_labelClass2_amotivation_sleep	-0.34	0.522	-0.651	0.515	Class 2 vs Class 1	Class 2: amotivation-sleep pattern vs Class 1: low symptom pattern	ELSA	iadl_worsening_any	Model2	baseline_CESD_ge3_sensitivity	OR	0.712	0.256	1.981	3169	3169	716
class_labelClass3_affective_loneliness	-0.429	0.529	-0.811	0.417	Class 3 vs Class 1	Class 3: affective-loneliness pattern vs Class 1: low symptom pattern	ELSA	iadl_worsening_any	Model2	baseline_CESD_ge3_sensitivity	OR	0.651	0.231	1.837	3169	3169	716
class_labelClass4_global_high	-0.409	0.537	-0.761	0.446	Class 4 vs Class 1	Class 4: global-high symptom pattern vs Class 1: low symptom pattern	ELSA	iadl_worsening_any	Model2	baseline_CESD_ge3_sensitivity	OR	0.664	0.232	1.904	3169	3169	716
class_labelClass2_amotivation_sleep	-0.49	0.529	-0.927	0.354	Class 2 vs Class 1	Class 2: amotivation-sleep pattern vs Class 1: low symptom pattern	ELSA	iadl_worsening_any	Model3	baseline_CESD_ge3_sensitivity	OR	0.613	0.217	1.726	2929	2929	666
class_labelClass3_affective_loneliness	-0.483	0.536	-0.901	0.368	Class 3 vs Class 1	Class 3: affective-loneliness pattern vs Class 1: low symptom pattern	ELSA	iadl_worsening_any	Model3	baseline_CESD_ge3_sensitivity	OR	0.617	0.216	1.764	2929	2929	666
class_labelClass4_global_high	-0.492	0.545	-0.901	0.367	Class 4 vs Class 1	Class 4: global-high symptom pattern vs Class 1: low symptom pattern	ELSA	iadl_worsening_any	Model3	baseline_CESD_ge3_sensitivity	OR	0.612	0.21	1.781	2929	2929	666
class_labelClass3_affective_loneliness	-0.37	0.067	-5.509	0	Class 3 vs Class 1	Class 3: affective-loneliness pattern vs Class 1: low symptom pattern	HRS	iadl_worsening_any	Model2	baseline_CESD_ge3_sensitivity	OR	0.691	0.606	0.788	8301	8301	4549
class_labelClass4_global_high	-0.287	0.086	-3.337	0.001	Class 4 vs Class 1	Class 4: global-high symptom pattern vs Class 1: low symptom pattern	HRS	iadl_worsening_any	Model2	baseline_CESD_ge3_sensitivity	OR	0.75	0.634	0.888	8301	8301	4549
class_labelClass3_affective_loneliness	-0.294	0.068	-4.316	0	Class 3 vs Class 1	Class 3: affective-loneliness pattern vs Class 1: low symptom pattern	HRS	iadl_worsening_any	Model3	baseline_CESD_ge3_sensitivity	OR	0.745	0.652	0.852	8275	8275	4529
class_labelClass4_global_high	-0.235	0.087	-2.7	0.007	Class 4 vs Class 1	Class 4: global-high symptom pattern vs Class 1: low symptom pattern	HRS	iadl_worsening_any	Model3	baseline_CESD_ge3_sensitivity	OR	0.79	0.666	0.938	8275	8275	4529
class_labelClass2_amotivation_sleep	16.705	2102.7	0.008	0.994	Class 2 vs Class 1	Class 2: amotivation-sleep pattern vs Class 1: low symptom pattern	ELSA	mortality	Model2	baseline_CESD_ge3_sensitivity	HR	1.79865e+07	0	inf	3915	3915	822	45274
class_labelClass3_affective_loneliness	16.432	2102.7	0.008	0.994	Class 3 vs Class 1	Class 3: affective-loneliness pattern vs Class 1: low symptom pattern	ELSA	mortality	Model2	baseline_CESD_ge3_sensitivity	HR	1.36874e+07	0	inf	3915	3915	822	45274
class_labelClass4_global_high	16.565	2102.7	0.008	0.994	Class 4 vs Class 1	Class 4: global-high symptom pattern vs Class 1: low symptom pattern	ELSA	mortality	Model2	baseline_CESD_ge3_sensitivity	HR	1.56337e+07	0	inf	3915	3915	822	45274
class_labelClass2_amotivation_sleep	16.538	2127.19	0.008	0.994	Class 2 vs Class 1	Class 2: amotivation-sleep pattern vs Class 1: low symptom pattern	ELSA	mortality	Model3	baseline_CESD_ge3_sensitivity	HR	1.52131e+07	0	inf	3600	3600	798	42400
class_labelClass3_affective_loneliness	16.435	2127.19	0.008	0.994	Class 3 vs Class 1	Class 3: affective-loneliness pattern vs Class 1: low symptom pattern	ELSA	mortality	Model3	baseline_CESD_ge3_sensitivity	HR	1.37256e+07	0	inf	3600	3600	798	42400
class_labelClass4_global_high	16.4	2127.19	0.008	0.994	Class 4 vs Class 1	Class 4: global-high symptom pattern vs Class 1: low symptom pattern	ELSA	mortality	Model3	baseline_CESD_ge3_sensitivity	HR	1.3259e+07	0	inf	3600	3600	798	42400
class_labelClass2_amotivation_sleep	0.093	0.058	1.611	0.107	Class 2 vs Class 1	Class 2: amotivation-sleep pattern vs Class 1: low symptom pattern	HRS	mortality	Model2	baseline_CESD_ge3_sensitivity	HR	1.098	0.98	1.229	9258	9258	3986	118822
class_labelClass3_affective_loneliness	-0.102	0.057	-1.795	0.073	Class 3 vs Class 1	Class 3: affective-loneliness pattern vs Class 1: low symptom pattern	HRS	mortality	Model2	baseline_CESD_ge3_sensitivity	HR	0.903	0.808	1.009	9258	9258	3986	118822
class_labelClass4_global_high		0			Class 4 vs Class 1	Class 4: global-high symptom pattern vs Class 1: low symptom pattern	HRS	mortality	Model2	baseline_CESD_ge3_sensitivity	HR				9258	9258	3986	118822
class_labelClass2_amotivation_sleep	0.029	0.058	0.494	0.621	Class 2 vs Class 1	Class 2: amotivation-sleep pattern vs Class 1: low symptom pattern	HRS	mortality	Model3	baseline_CESD_ge3_sensitivity	HR	1.029	0.918	1.154	9188	9188	3968	117992
class_labelClass3_affective_loneliness	-0.112	0.057	-1.968	0.049	Class 3 vs Class 1	Class 3: affective-loneliness pattern vs Class 1: low symptom pattern	HRS	mortality	Model3	baseline_CESD_ge3_sensitivity	HR	0.894	0.799	1	9188	9188	3968	117992
class_labelClass4_global_high		0			Class 4 vs Class 1	Class 4: global-high symptom pattern vs Class 1: low symptom pattern	HRS	mortality	Model3	baseline_CESD_ge3_sensitivity	HR				9188	9188	3968	117992
