# Supplementary material for: Depressive symptom patterns in older adults: evidence from two national ageing cohorts
Source: Front Psychiatry. 2026 Jul 10;17:1893371. doi: 10.3389/fpsyt.2026.1893371 (PMC13397582; doi:10.3389/fpsyt.2026.1893371)
Supplement: Supplementary file 1 [file DataSheet1.zip › supplementary_tables/supplementary_table7_within_domain_item_correlations.tsv]

Symptom domain	Item 1	Item 2	HRS correlation	ELSA correlation	HRS n	ELSA n	HRS 95% CI	ELSA 95% CI
Negative affect	Depressed	Sad	0.578	0.517	43091	19037	0.572 to 0.584	0.506 to 0.527
Anhedonia	Not happy	Not enjoy life	0.555	0.605	43091	19037	0.549 to 0.562	0.596 to 0.614
Fatigue/motivation	Everything was an effort	Could not get going	0.372	0.537	43091	19037	0.363 to 0.380	0.527 to 0.547
