# Supplementary material for: Depressive symptom patterns in older adults: evidence from two national ageing cohorts
Source: Front Psychiatry. 2026 Jul 10;17:1893371. doi: 10.3389/fpsyt.2026.1893371 (PMC13397582; doi:10.3389/fpsyt.2026.1893371)
Supplement: Supplementary file 1 [file DataSheet1.zip › supplementary_tables/supplementary_table9_predictive_performance_metrics.xlsx]

## Sheet: model_performance
Cohort	Outcome	Model	N	Events	Discrimination metric	Discrimination value	Brier score	Calibration intercept	Calibration slope	AIC	BIC	logLik
ELSA	repeated_future_elevated_depressive_symptoms	Model A: score model	60505	12605	AUC	0.773	0.135	-6.83e-09	1	51939.6	52119.8	-25949.8
ELSA	repeated_future_elevated_depressive_symptoms	Model B: profile model	60505	12605	AUC	0.756	0.138	-7.24e-09	1	52879.6	53077.8	-26417.8
ELSA	repeated_future_elevated_depressive_symptoms	Model C: score + profile model	60505	12605	AUC	0.773	0.135	-1.60e-08	1	51787.2	51994.5	-25870.6
HRS	repeated_future_elevated_depressive_symptoms	Model A: score model	217583	48436	AUC	0.754	0.145	-3.43e-10	1	197920	198250	-98928.2
HRS	repeated_future_elevated_depressive_symptoms	Model B: profile model	217583	48436	AUC	0.739	0.147	-4.68e-10	1	200449	200799	-100191
HRS	repeated_future_elevated_depressive_symptoms	Model C: score + profile model	217583	48436	AUC	0.755	0.144	-9.46e-10	1	197222	197583	-98576.2
ELSA	adl_worsening	Model A: score model	13686	4188	AUC	0.704	0.191	4.63e-09	1	15441	15546.3	-7706.48
ELSA	adl_worsening	Model B: profile model	13686	4188	AUC	0.702	0.191	5.43e-09	1	15470	15590.4	-7718.99
ELSA	adl_worsening	Model C: score + profile model	13686	4188	AUC	0.705	0.191	3.58e-09	1	15429.1	15557	-7697.56
HRS	adl_worsening	Model A: score model	36882	14610	AUC	0.737	0.201	-3.82e-11	1	43298.6	43460.4	-21630.3
HRS	adl_worsening	Model B: profile model	36882	14610	AUC	0.735	0.202	-5.21e-11	1	43434.5	43613.3	-21696.3
HRS	adl_worsening	Model C: score + profile model	36882	14610	AUC	0.738	0.201	-6.40e-11	1	43231.2	43418.6	-21593.6
ELSA	iadl_worsening	Model A: score model	13686	1858	AUC	0.762	0.105	-3.02e-08	1	9511.39	9616.73	-4741.7
ELSA	iadl_worsening	Model B: profile model	13686	1858	AUC	0.758	0.105	-3.00e-08	1	9542.13	9662.52	-4755.07
ELSA	iadl_worsening	Model C: score + profile model	13686	1858	AUC	0.762	0.105	-3.03e-08	1	9509.23	9637.14	-4737.61
HRS	iadl_worsening	Model A: score model	36876	15678	AUC	0.743	0.202	-3.15e-10	1	43513.9	43675.7	-21738
HRS	iadl_worsening	Model B: profile model	36876	15678	AUC	0.741	0.203	-3.05e-10	1	43652.5	43831.3	-21805.2
HRS	iadl_worsening	Model C: score + profile model	36876	15678	AUC	0.745	0.202	-3.30e-10	1	43441.4	43628.8	-21698.7
ELSA	mortality	Model A: score model	16294	2350	C-index	0.854	0.085	0.033	1.01	40791.6	40860.7	-20383.8
ELSA	mortality	Model B: profile model	16294	2350	C-index	0.855	0.085	0.033	1.008	40777.5	40858.2	-20374.7
ELSA	mortality	Model C: score + profile model	16294	2350	C-index	0.855	0.085	0.033	1.009	40771.8	40858.2	-20370.9
HRS	mortality	Model A: score model	40080	15300	C-index	0.779	0.105	0.016	1.072	291583	291713	-145774
HRS	mortality	Model B: profile model	40080	15300	C-index	0.778	0.105	0.016	1.07	291619	291764	-145790
HRS	mortality	Model C: score + profile model	40080	15300	C-index	0.779	0.105	0.016	1.074	291545	291698	-145752

## Sheet: model_comparisons
Cohort	Outcome	Comparison	Delta AIC	Delta BIC	Delta logLik	Delta AUC/C-index	Delta Brier score	Delta calibration intercept	Delta calibration slope	Likelihood-ratio chi-square	df	P value
ELSA	repeated_future_elevated_depressive_symptoms	Model B vs Model A	940.028	958.049	-468.014	-0.0171	0.0025	-4.17e-10	4.54e-10
ELSA	repeated_future_elevated_depressive_symptoms	Model C vs Model A	-152.326	-125.294	79.163	-1.83e-05	-4.60e-04	-9.17e-09	5.91e-09	158.326	3	4.21e-34
HRS	repeated_future_elevated_depressive_symptoms	Model B vs Model A	2528.67	2549.25	-1262.33	-0.0147	0.0019	-1.26e-10	1.36e-10
HRS	repeated_future_elevated_depressive_symptoms	Model C vs Model A	-697.94	-667.069	351.97	6.63e-04	-6.04e-04	-6.03e-10	5.58e-10	703.94	3	2.94e-152
ELSA	adl_worsening	Model B vs Model A	29.026	44.074	-12.513	-0.0022	3.48e-04	8.01e-10	1.77e-09
ELSA	adl_worsening	Model C vs Model A	-11.846	10.727	8.923	8.55e-04	-2.59e-04	-1.05e-09	4.43e-10	17.846	3	4.73e-04
HRS	adl_worsening	Model B vs Model A	135.929	152.96	-65.964	-0.0023	7.34e-04	-1.39e-11	5.33e-10
HRS	adl_worsening	Model C vs Model A	-67.34	-41.794	36.67	0.0013	-4.19e-04	-2.58e-11	-9.50e-10	73.34	3	8.22e-16
ELSA	iadl_worsening	Model B vs Model A	30.742	45.79	-13.371	-0.0037	8.82e-05	2.23e-10	4.30e-09
ELSA	iadl_worsening	Model C vs Model A	-2.164	20.408	4.082	3.61e-04	-9.72e-05	-9.65e-11	-1.31e-09	8.164	3	0.043
HRS	iadl_worsening	Model B vs Model A	138.555	155.586	-67.278	-0.0024	7.95e-04	1.03e-11	-6.44e-11
HRS	iadl_worsening	Model C vs Model A	-72.487	-46.941	39.243	0.0012	-4.27e-04	-1.48e-11	3.89e-11	78.487	3	6.48e-17
ELSA	mortality	Model B vs Model A	-14.093	-2.569	9.047	5.77e-04	-1.83e-05	6.81e-05	-0.002
ELSA	mortality	Model C vs Model A	-19.795	-2.509	12.898	8.44e-04	-1.01e-04	5.28e-04	-0.001	25.795	3	1.05e-05
HRS	mortality	Model B vs Model A	35.94	51.211	-15.97	-4.44e-04	1.57e-04	1.72e-04	-0.002
HRS	mortality	Model C vs Model A	-37.947	-15.04	21.974	5.38e-04	-1.25e-04	-1.87e-04	0.002	43.947	3	1.55e-09
