# Supplementary material for: Depressive symptom patterns in older adults: evidence from two national ageing cohorts
Source: Front Psychiatry. 2026 Jul 10;17:1893371. doi: 10.3389/fpsyt.2026.1893371 (PMC13397582; doi:10.3389/fpsyt.2026.1893371)
Supplement: Supplementary file 1 [file DataSheet1.zip › supplementary_tables/supplementary_table2.xlsx]

## Sheet: full_longitudinal_models
cohort	outcome	model	class_comparison	effect_type	effect	lower_95	upper_95	p_value	n_participants	n_observations	n_events
ELSA	Future elevated symptoms	Model0	Somatic-Motivational vs Minimal Symptoms	OR	4.173	3.864	4.507	0	14728	65973	13812
ELSA	Future elevated symptoms	Model0	Affective-Social vs Minimal Symptoms	OR	4.836	4.339	5.389	0	14728	65973	13812
ELSA	Future elevated symptoms	Model0	Global Distress vs Minimal Symptoms	OR	11.07	10.056	12.185	0	14728	65973	13812
ELSA	Future elevated symptoms	Model1	Somatic-Motivational vs Minimal Symptoms	OR	3.79	3.495	4.111	0	13436	60505	12605
ELSA	Future elevated symptoms	Model1	Affective-Social vs Minimal Symptoms	OR	4.049	3.6	4.555	0	13436	60505	12605
ELSA	Future elevated symptoms	Model1	Global Distress vs Minimal Symptoms	OR	10.034	9.053	11.121	0	13436	60505	12605
ELSA	Future elevated symptoms	Model2	Somatic-Motivational vs Minimal Symptoms	OR	1.388	1.22	1.578	0	13436	60505	12605
ELSA	Future elevated symptoms	Model2	Affective-Social vs Minimal Symptoms	OR	1.252	1.06	1.479	0.008	13436	60505	12605
ELSA	Future elevated symptoms	Model2	Global Distress vs Minimal Symptoms	OR	0.979	0.764	1.253	0.863	13436	60505	12605
ELSA	Future elevated symptoms	Model3	Somatic-Motivational vs Minimal Symptoms	OR	1.294	1.135	1.476	0	12692	58038	11933
ELSA	Future elevated symptoms	Model3	Affective-Social vs Minimal Symptoms	OR	1.309	1.103	1.554	0.002	12692	58038	11933
ELSA	Future elevated symptoms	Model3	Global Distress vs Minimal Symptoms	OR	0.967	0.748	1.25	0.799	12692	58038	11933
HRS	Future elevated symptoms	Model0	Somatic-Motivational vs Minimal Symptoms	OR	4.238	4.014	4.474	0	36398	217728	48485
HRS	Future elevated symptoms	Model0	Affective-Social vs Minimal Symptoms	OR	3.107	2.947	3.275	0	36398	217728	48485
HRS	Future elevated symptoms	Model0	Global Distress vs Minimal Symptoms	OR	10.167	9.599	10.768	0	36398	217728	48485
HRS	Future elevated symptoms	Model1	Somatic-Motivational vs Minimal Symptoms	OR	3.821	3.616	4.037	0	36366	217583	48436
HRS	Future elevated symptoms	Model1	Affective-Social vs Minimal Symptoms	OR	2.808	2.662	2.963	0	36366	217583	48436
HRS	Future elevated symptoms	Model1	Global Distress vs Minimal Symptoms	OR	8.539	8.052	9.056	0	36366	217583	48436
HRS	Future elevated symptoms	Model2	Somatic-Motivational vs Minimal Symptoms	OR	1.527	1.412	1.652	0	36366	217583	48436
HRS	Future elevated symptoms	Model2	Affective-Social vs Minimal Symptoms	OR	1.194	1.108	1.288	0	36366	217583	48436
HRS	Future elevated symptoms	Model2	Global Distress vs Minimal Symptoms	OR	0.984	0.854	1.134	0.821	36366	217583	48436
HRS	Future elevated symptoms	Model3	Somatic-Motivational vs Minimal Symptoms	OR	1.486	1.373	1.609	0	36131	216519	48179
HRS	Future elevated symptoms	Model3	Affective-Social vs Minimal Symptoms	OR	1.248	1.157	1.346	0	36131	216519	48179
HRS	Future elevated symptoms	Model3	Global Distress vs Minimal Symptoms	OR	1.002	0.868	1.157	0.976	36131	216519	48179
ELSA	ADL worsening	Model0	Somatic-Motivational vs Minimal Symptoms	OR	1.982	1.804	2.177	0	15009	15009	4595
ELSA	ADL worsening	Model0	Affective-Social vs Minimal Symptoms	OR	1.749	1.517	2.016	0	15009	15009	4595
ELSA	ADL worsening	Model0	Global Distress vs Minimal Symptoms	OR	2.525	2.26	2.822	0	15009	15009	4595
ELSA	ADL worsening	Model1	Somatic-Motivational vs Minimal Symptoms	OR	1.844	1.66	2.05	0	13686	13686	4188
ELSA	ADL worsening	Model1	Affective-Social vs Minimal Symptoms	OR	1.524	1.301	1.787	0	13686	13686	4188
ELSA	ADL worsening	Model1	Global Distress vs Minimal Symptoms	OR	2.53	2.226	2.876	0	13686	13686	4188
ELSA	ADL worsening	Model2	Somatic-Motivational vs Minimal Symptoms	OR	1.258	1.077	1.471	0.004	13686	13686	4188
ELSA	ADL worsening	Model2	Affective-Social vs Minimal Symptoms	OR	0.968	0.785	1.194	0.764	13686	13686	4188
ELSA	ADL worsening	Model2	Global Distress vs Minimal Symptoms	OR	1.03	0.764	1.387	0.847	13686	13686	4188
ELSA	ADL worsening	Model3	Somatic-Motivational vs Minimal Symptoms	OR	1.218	1.036	1.433	0.017	12904	12904	4004
ELSA	ADL worsening	Model3	Affective-Social vs Minimal Symptoms	OR	0.973	0.782	1.21	0.806	12904	12904	4004
ELSA	ADL worsening	Model3	Global Distress vs Minimal Symptoms	OR	1.043	0.764	1.423	0.792	12904	12904	4004
HRS	ADL worsening	Model0	Somatic-Motivational vs Minimal Symptoms	OR	1.791	1.673	1.917	0	36913	36913	14622
HRS	ADL worsening	Model0	Affective-Social vs Minimal Symptoms	OR	1.48	1.388	1.579	0	36913	36913	14622
HRS	ADL worsening	Model0	Global Distress vs Minimal Symptoms	OR	2.3	2.152	2.459	0	36913	36913	14622
HRS	ADL worsening	Model1	Somatic-Motivational vs Minimal Symptoms	OR	1.96	1.816	2.114	0	36882	36882	14610
HRS	ADL worsening	Model1	Affective-Social vs Minimal Symptoms	OR	1.336	1.244	1.434	0	36882	36882	14610
HRS	ADL worsening	Model1	Global Distress vs Minimal Symptoms	OR	2.523	2.333	2.728	0	36882	36882	14610
HRS	ADL worsening	Model2	Somatic-Motivational vs Minimal Symptoms	OR	1.181	1.066	1.309	0.002	36882	36882	14610
HRS	ADL worsening	Model2	Affective-Social vs Minimal Symptoms	OR	0.832	0.755	0.916	0	36882	36882	14610
HRS	ADL worsening	Model2	Global Distress vs Minimal Symptoms	OR	0.746	0.621	0.897	0.002	36882	36882	14610
HRS	ADL worsening	Model3	Somatic-Motivational vs Minimal Symptoms	OR	1.153	1.039	1.279	0.007	36783	36783	14558
HRS	ADL worsening	Model3	Affective-Social vs Minimal Symptoms	OR	0.849	0.77	0.936	0.001	36783	36783	14558
HRS	ADL worsening	Model3	Global Distress vs Minimal Symptoms	OR	0.739	0.614	0.889	0.001	36783	36783	14558
ELSA	IADL worsening	Model0	Somatic-Motivational vs Minimal Symptoms	OR	2.108	1.867	2.38	0	15009	15009	2025
ELSA	IADL worsening	Model0	Affective-Social vs Minimal Symptoms	OR	2.258	1.896	2.69	0	15009	15009	2025
ELSA	IADL worsening	Model0	Global Distress vs Minimal Symptoms	OR	2.811	2.456	3.216	0	15009	15009	2025
ELSA	IADL worsening	Model1	Somatic-Motivational vs Minimal Symptoms	OR	1.9	1.659	2.176	0	13686	13686	1858
ELSA	IADL worsening	Model1	Affective-Social vs Minimal Symptoms	OR	1.952	1.601	2.379	0	13686	13686	1858
ELSA	IADL worsening	Model1	Global Distress vs Minimal Symptoms	OR	2.875	2.459	3.361	0	13686	13686	1858
ELSA	IADL worsening	Model2	Somatic-Motivational vs Minimal Symptoms	OR	1.215	0.993	1.486	0.059	13686	13686	1858
ELSA	IADL worsening	Model2	Affective-Social vs Minimal Symptoms	OR	1.161	0.892	1.511	0.268	13686	13686	1858
ELSA	IADL worsening	Model2	Global Distress vs Minimal Symptoms	OR	1.02	0.698	1.49	0.92	13686	13686	1858
ELSA	IADL worsening	Model3	Somatic-Motivational vs Minimal Symptoms	OR	1.124	0.912	1.386	0.274	12904	12904	1780
ELSA	IADL worsening	Model3	Affective-Social vs Minimal Symptoms	OR	1.216	0.924	1.598	0.162	12904	12904	1780
ELSA	IADL worsening	Model3	Global Distress vs Minimal Symptoms	OR	1.043	0.704	1.546	0.834	12904	12904	1780
HRS	IADL worsening	Model0	Somatic-Motivational vs Minimal Symptoms	OR	1.79	1.673	1.916	0	36907	36907	15689
HRS	IADL worsening	Model0	Affective-Social vs Minimal Symptoms	OR	1.514	1.42	1.614	0	36907	36907	15689
HRS	IADL worsening	Model0	Global Distress vs Minimal Symptoms	OR	2.137	1.999	2.285	0	36907	36907	15689
HRS	IADL worsening	Model1	Somatic-Motivational vs Minimal Symptoms	OR	2.013	1.866	2.172	0	36876	36876	15678
HRS	IADL worsening	Model1	Affective-Social vs Minimal Symptoms	OR	1.374	1.28	1.475	0	36876	36876	15678
HRS	IADL worsening	Model1	Global Distress vs Minimal Symptoms	OR	2.535	2.342	2.744	0	36876	36876	15678
HRS	IADL worsening	Model2	Somatic-Motivational vs Minimal Symptoms	OR	1.198	1.08	1.328	0.001	36876	36876	15678
HRS	IADL worsening	Model2	Affective-Social vs Minimal Symptoms	OR	0.848	0.77	0.934	0.001	36876	36876	15678
HRS	IADL worsening	Model2	Global Distress vs Minimal Symptoms	OR	0.73	0.607	0.878	0.001	36876	36876	15678
HRS	IADL worsening	Model3	Somatic-Motivational vs Minimal Symptoms	OR	1.138	1.025	1.263	0.015	36783	36783	15626
HRS	IADL worsening	Model3	Affective-Social vs Minimal Symptoms	OR	0.881	0.799	0.971	0.011	36783	36783	15626
HRS	IADL worsening	Model3	Global Distress vs Minimal Symptoms	OR	0.733	0.608	0.883	0.001	36783	36783	15626
ELSA	Mortality	Model0	Somatic-Motivational vs Minimal Symptoms	HR	1.87	1.698	2.06	0	17883	17883	2577
ELSA	Mortality	Model0	Affective-Social vs Minimal Symptoms	HR	1.84	1.596	2.121	0	17883	17883	2577
ELSA	Mortality	Model0	Global Distress vs Minimal Symptoms	HR	1.901	1.698	2.127	0	17883	17883	2577
ELSA	Mortality	Model1	Somatic-Motivational vs Minimal Symptoms	HR	1.573	1.42	1.742	0	16294	16294	2350
ELSA	Mortality	Model1	Affective-Social vs Minimal Symptoms	HR	1.174	1.007	1.37	0.041	16294	16294	2350
ELSA	Mortality	Model1	Global Distress vs Minimal Symptoms	HR	1.624	1.439	1.833	0	16294	16294	2350
ELSA	Mortality	Model2	Somatic-Motivational vs Minimal Symptoms	HR	1.338	1.147	1.56	0	16294	16294	2350
ELSA	Mortality	Model2	Affective-Social vs Minimal Symptoms	HR	0.98	0.802	1.198	0.843	16294	16294	2350
ELSA	Mortality	Model2	Global Distress vs Minimal Symptoms	HR	1.12	0.839	1.496	0.443	16294	16294	2350
ELSA	Mortality	Model3	Somatic-Motivational vs Minimal Symptoms	HR	1.206	1.033	1.408	0.018	15238	15238	2310
ELSA	Mortality	Model3	Affective-Social vs Minimal Symptoms	HR	1.063	0.869	1.301	0.551	15238	15238	2310
ELSA	Mortality	Model3	Global Distress vs Minimal Symptoms	HR	1.059	0.79	1.42	0.699	15238	15238	2310
HRS	Mortality	Model0	Somatic-Motivational vs Minimal Symptoms	HR	1.443	1.372	1.518	0	40119	40119	15312
HRS	Mortality	Model0	Affective-Social vs Minimal Symptoms	HR	1.326	1.264	1.39	0	40119	40119	15312
HRS	Mortality	Model0	Global Distress vs Minimal Symptoms	HR	1.517	1.445	1.592	0	40119	40119	15312
HRS	Mortality	Model1	Somatic-Motivational vs Minimal Symptoms	HR	1.377	1.308	1.449	0	40080	40080	15300
HRS	Mortality	Model1	Affective-Social vs Minimal Symptoms	HR	1.12	1.067	1.176	0	40080	40080	15300
HRS	Mortality	Model1	Global Distress vs Minimal Symptoms	HR	1.459	1.387	1.535	0	40080	40080	15300
HRS	Mortality	Model2	Somatic-Motivational vs Minimal Symptoms	HR	1.107	1.031	1.189	0.005	40080	40080	15300
HRS	Mortality	Model2	Affective-Social vs Minimal Symptoms	HR	0.92	0.861	0.983	0.013	40080	40080	15300
HRS	Mortality	Model2	Global Distress vs Minimal Symptoms	HR	0.877	0.773	0.994	0.04	40080	40080	15300
HRS	Mortality	Model3	Somatic-Motivational vs Minimal Symptoms	HR	1.085	1.011	1.165	0.025	39801	39801	15233
HRS	Mortality	Model3	Affective-Social vs Minimal Symptoms	HR	0.958	0.896	1.023	0.2	39801	39801	15233
HRS	Mortality	Model3	Global Distress vs Minimal Symptoms	HR	0.916	0.808	1.039	0.173	39801	39801	15233
