# Supplementary material for: Depressive symptom patterns in older adults: evidence from two national ageing cohorts
Source: Front Psychiatry. 2026 Jul 10;17:1893371. doi: 10.3389/fpsyt.2026.1893371 (PMC13397582; doi:10.3389/fpsyt.2026.1893371)
Supplement: Supplementary file 1 [file DataSheet1.zip › supplementary_tables/supplementary_table3.xlsx]

## Sheet: baseline_characteristics
variable	logical_variable	variable_type	source_variable	HRS_Class1	HRS_Class2	HRS_Class3	HRS_Class4	ELSA_Class1	ELSA_Class2	ELSA_Class3	ELSA_Class4
ADL count	adl_count	continuous	baseline_adl_count	0.09 ± 0.46	0.54 ± 1.14	0.26 ± 0.80	0.84 ± 1.42	0.16 ± 0.58	0.67 ± 1.24	0.40 ± 0.95	0.99 ± 1.51
BMI	bmi	continuous	bmi	30.19 ± 6.31	30.92 ± 6.70	30.37 ± 6.46	31.22 ± 7.13	28.09 ± 4.98	28.74 ± 5.53	28.28 ± 5.60	29.31 ± 6.96
IADL count	iadl_count	continuous	baseline_iadl_count	0.15 ± 0.47	0.50 ± 0.92	0.35 ± 0.77	0.86 ± 1.23	0.02 ± 0.16	0.09 ± 0.37	0.06 ± 0.26	0.19 ± 0.54
age	age	continuous	age	60.16 ± 10.32	59.99 ± 10.84	61.73 ± 11.46	59.82 ± 10.94	60.36 ± 10.04	62.08 ± 11.08	63.18 ± 11.76	61.28 ± 11.14
any drinking	any_drinking	binary	any_drinking	17548 (62.7%)	2500 (53.4%)	3098 (57.9%)	2526 (50.0%)	11093 (91.8%)	2376 (84.8%)	911 (85.1%)	1422 (80.1%)
chronic disease count	chronic_disease_count	continuous	chronic_count	0.36 ± 0.68	0.63 ± 0.92	0.43 ± 0.76	0.70 ± 1.01	0.74 ± 0.87	1.15 ± 1.07	0.99 ± 0.97	1.28 ± 1.11
cognition	cognition	continuous	baseline_cognition_score	3.79 ± 0.51	3.74 ± 0.58	3.71 ± 0.62	3.64 ± 0.72	10.50 ± 3.47	9.46 ± 3.59	9.48 ± 3.86	8.90 ± 3.78
current smoking	current_smoking	binary	current_smoking	4661 (17.8%)	1100 (25.4%)	1086 (21.9%)	1454 (31.3%)	2012 (15.6%)	639 (21.2%)	223 (19.3%)	601 (30.3%)
education	education	continuous	education	2.04 ± 0.65	1.79 ± 0.63	1.87 ± 0.67	1.68 ± 0.63	1.89 ± 0.70	1.64 ± 0.67	1.71 ± 0.70	1.56 ± 0.65
female	female	binary	female	15002 (53.6%)	2767 (59.1%)	3382 (63.2%)	3326 (65.9%)	6640 (51.5%)	1838 (61.0%)	731 (63.3%)	1273 (64.2%)
married	married	binary	married	19569 (69.9%)	2793 (59.7%)	2821 (52.8%)	2209 (43.8%)	9465 (73.5%)	2101 (69.7%)	510 (44.2%)	996 (50.2%)

## Sheet: variable_mapping
logical_variable	display_name	variable_type	candidate_variables	selected_source_variable	nonmissing_HRS	nonmissing_ELSA	included_in_heatmap	included_in_full_table	direction_note	exclusion_reason
age	age	continuous	age; baseline_age	age	43090	19037	TRUE	TRUE	Higher values indicate older age.
female	female	binary	female	female	43091	19037	TRUE	TRUE	1 indicates female.
education	education	continuous	education	education	40295	17362	TRUE	TRUE	Higher values indicate higher educational attainment under the harmonized coding.
married	married	binary	married	married	43055	19035	TRUE	TRUE	1 indicates currently married/partnered.
bmi	BMI	continuous	bmi; BMI	bmi	4934	2763	TRUE	TRUE	Higher values indicate higher body mass index.
chronic_disease_count	chronic disease count	continuous	chronic_disease_count; chronic_count; n_chronic	chronic_count	40309	19037	TRUE	TRUE	Higher values indicate more chronic conditions.
adl_count	ADL count	continuous	adl_count; baseline_adl_count	baseline_adl_count	40118	19036	TRUE	TRUE	Higher values indicate more ADL impairment.
iadl_count	IADL count	continuous	iadl_count; baseline_iadl_count	baseline_iadl_count	40109	19036	TRUE	TRUE	Higher values indicate more IADL impairment.
cognition	cognition	continuous	baseline_cognition_score; baseline_cognitive_score; cognition; cognitive_score; baseline_cognition	baseline_cognition_score	28514	18983	TRUE	TRUE	Higher values indicate better cognition. Cohort-specific scales differ, so comparison uses within-cohort standardized deviations.
current_smoking	current smoking	binary	current_smoking	current_smoking	40194	19019	TRUE	TRUE	1 indicates current smoking.
any_drinking	any drinking	binary	any_drinking	any_drinking	43086	17727	TRUE	TRUE	1 indicates any current drinking.
self_rated_health	self-rated health	continuous	self_rated_health; baseline_self_rated_health; srh; selfratedhealth		0	0	FALSE	FALSE	Direction must be verified before use because coding may differ across cohorts.	No matching source variable found in preferred baseline dataset.
poor_fair_self_rated_health	poor/fair self-rated health	binary	poor_fair_self_rated_health; poor_fair_health; poorfair_health		0	0	FALSE	FALSE	1 indicates poor/fair self-rated health.	No matching source variable found in preferred baseline dataset.
