# Supplementary material for: Depressive symptom patterns in older adults: evidence from two national ageing cohorts
Source: Front Psychiatry. 2026 Jul 10;17:1893371. doi: 10.3389/fpsyt.2026.1893371 (PMC13397582; doi:10.3389/fpsyt.2026.1893371)
Supplement: Supplementary file 1 [file DataSheet1.zip › supplementary_tables/supplementary_table8_cesd8_item_lca_fit_indices.tsv]

Cohort	K	N	AIC	BIC	aBIC	Entropy	Mean APP	Minimum class %	Delta BIC vs K=4
HRS	1	43091	331320.9	331390.2	331364.8		1	100	65056.8
HRS	2	43091	272015.3	272162.7	272108.7	0.893	0.96	20.4	5829.3
HRS	3	43091	267625.8	267851.3	267768.6	0.754	0.877	10.3	1517.8
HRS	4	43091	266030	266333.5	266222.2	0.759	0.816	8.5	0
HRS	5	43091	264962.5	265344	265204.2	0.788	0.822	5.1	-989.5
HRS	6	43091	264273.3	264732.8	264564.4	0.767	0.776	1.8	-1600.7
ELSA	1	19037	143038.3	143101.2	143075.7		1	100	28796.4
ELSA	2	19037	117503.3	117636.9	117582.8	0.869	0.948	23.6	3332.1
ELSA	3	19037	114960.4	115164.6	115082	0.784	0.894	8.9	859.9
ELSA	4	19037	114029.8	114304.7	114193.5	0.79	0.843	6.4	0
ELSA	5	19037	113615.4	113961	113821.2	0.811	0.827	4.2	-343.7
ELSA	6	19037	113277.4	113693.7	113525.2	0.784	0.792	2.7	-611.1
